# Supplementary material for: Importance of Mitochondria in Survival of Cryptococcus neoformans Under Low Oxygen Conditions and Tolerance to Cobalt Chloride
Source: PLoS Pathog. 2008 Sep 19;4(9):e1000155. doi: 10.1371/journal.ppat.1000155 (PMC2528940; doi:10.1371/journal.ppat.1000155)
Supplement: Table S1 — Gene expression upon 0.6 mM CoCl2 treatment. (444 KB XLS) [file ppat.1000155.s001.xls]

## Sheet: Sheet2
HYPOTHETICAL PROTEIN
			Genes that were moved to sheet4 by Susham
			Genes that were moved to sheet4 by Hyeseung
			Genes that were added affter mean value filtering
Group A Mean	Locus Tag	Description	Gene Ontology Terms	GO Tier2 Component	GO Tier3 Component	GO Tier2 Function	GO Tier3 Function	GO Tier2 Process	GO Tier3 Process
3.4701		162_1.seq.004_start:8997_end:9664_strand_+_69
1.11992		166_2.seq.067_start:188227_end:188578_strand_-_93
0.97682		166_2.seq.081_start:219826_end:220378_strand_-_216
-1.08955		166_3.seq.170_start:430892_end:431131_strand_-_164
2.98869		167_1.seq.022_start:52491_end:53762_strand_-_480
-1.46277		171_2.seq.087_start:210481_end:211637_strand_-_763
-2.01326		173_2.seq.123_start:311915_end:312788_strand_-_322
-1.07632		186.m03467_|||hypothetical_protein||chr_2|chr2|186_352
1.19772	CNA00230	hypothetical protein (CNA00230)
1.4932	CNA00360	hypothetical protein (CNA00360)	kinase activity;; mitochondrion	cell;; cell part;; organelle	cell part;; intracellular;; intracellular organelle;; intracellular part;; membrane-bound organelle	catalytic activity	transferase activity
1.43119	CNA00360	hypothetical protein (CNA00360)	kinase activity;; mitochondrion	cell;; cell part;; organelle	cell part;; intracellular;; intracellular organelle;; intracellular part;; membrane-bound organelle	catalytic activity	transferase activity
1.2047	CNA00530	hypothetical protein (CNA00530) (245)	endopeptidase activity;; proteasome regulatory particle (sensu Eukaryota);; ubiquitin-dependent protein catabolic process	cell;; cell part;; macromolecular complex	cell part;; intracellular;; intracellular part;; protein complex	catalytic activity	hydrolase activity	cellular process;; metabolic process	catabolic process;; cellular metabolic process;; macromolecule metabolic process;; primary metabolic process
1.35525	CNA00850	hypothetical protein (CNA00850)
-1.5597	CNA00940	hypothetical protein (CNA00940)
-1.44947	CNA01370	hypothetical protein (CNA01370)
-1.01771	CNA01490	hypothetical protein (CNA01490)	cytoplasm;; nucleus	cell;; cell part;; organelle	cell part;; intracellular;; intracellular organelle;; intracellular part;; membrane-bound organelle																														-1.01771	CNA01490	hypothetical protein (CNA01490)	cytoplasm;; nucleus	cell;; cell part;; organelle	cell part;; intracellular;; intracellular organelle;; intracellular part;; membrane-bound organelle
-1.00591	CNA01520	hypothetical protein (CNA01520)																																	-1.00591	CNA01520	hypothetical protein (CNA01520)
-1.21079	CNA01810	hypothetical protein (CNA01810)
1.91307	CNA03540	hypothetical protein (CNA03540)
1.76393	CNA03990	hypothetical protein (CNA03990)
1.48425	CNA04360	hypothetical protein (CNA04360)
1.0834	CNA04460	hypothetical protein (CNA04460)																																	1.0834	CNA04460	hypothetical protein (CNA04460)
1.61379	CNA05000	hypothetical protein (CNA05000)
1.1873	CNA06320	hypothetical protein (CNA06320)
1.97524	CNA06340	hypothetical protein (CNA06340)	cytoplasm;; nucleus	cell;; cell part;; organelle	cell part;; intracellular;; intracellular organelle;; intracellular part;; membrane-bound organelle
1.48293	CNA07310	hypothetical protein (CNA07310)
-1.25184	CNA07330	hypothetical protein (CNA07330)	ATP-binding cassette (ABC) transporter activity;; cytoplasm	cell;; cell part	cell part;; intracellular;; intracellular part
1.08609	CNA07960	hypothetical protein (CNA07960)	cytosolic small ribosomal subunit (sensu Eukaryota);; structural constituent of ribosome;; translation	cell;; cell part;; macromolecular complex;; organelle;; organelle part	cell part;; intracellular;; intracellular organelle;; intracellular organelle part;; intracellular part;; non-membrane-bound organelle;; organelle part;; protein complex;; ribonucleoprotein complex	structural molecule activity	structural constituent of ribosome	cellular process;; gene expression;; metabolic process	biosynthetic process;; cellular metabolic process;; macromolecule metabolic process;; primary metabolic process;; translation
1.02444	CNB00020	hypothetical protein (CNB00020)
-1.55706	CNB00230	hypothetical protein (CNB00230)
1.76561	CNB00400	hypothetical protein (CNB00400)	cytoplasmic membrane-bound vesicle;; endosome;; siderophore-iron transmembrane transporter activity;; siderophore-iron transport	cell;; cell part;; organelle	cell part;; intracellular;; intracellular organelle;; intracellular part;; membrane-bound organelle;; vesicle	transporter activity	siderophore transporter activity;; substrate-specific transporter activity;; transmembrane transporter activity	biological regulation;; cellular process;; establishment of localization;; localization	cellular homeostasis;; establishment of localization;; regulation of biological quality;; transport																										1.76561	CNB00400	hypothetical protein (CNB00400)	cytoplasmic membrane-bound vesicle;; endosome;; siderophore-iron transmembrane transporter activity;; siderophore-iron transport	cell;; cell part;; organelle	cell part;; intracellular;; intracellular organelle;; intracellular part;; membrane-bound organelle;; vesicle	transporter activity	siderophore transporter activity;; substrate-specific transporter activity;; transmembrane transporter activity	biological regulation;; cellular process;; establishment of localization;; localization	cellular homeostasis;; establishment of localization;; regulation of biological quality;; transport
1.66005	CNB00400	hypothetical protein (CNB00400)	cytoplasmic membrane-bound vesicle;; endosome;; siderophore-iron transmembrane transporter activity;; siderophore-iron transport	cell;; cell part;; organelle	cell part;; intracellular;; intracellular organelle;; intracellular part;; membrane-bound organelle;; vesicle	transporter activity	siderophore transporter activity;; substrate-specific transporter activity;; transmembrane transporter activity	biological regulation;; cellular process;; establishment of localization;; localization	cellular homeostasis;; establishment of localization;; regulation of biological quality;; transport																										1.66005	CNB00400	hypothetical protein (CNB00400)	cytoplasmic membrane-bound vesicle;; endosome;; siderophore-iron transmembrane transporter activity;; siderophore-iron transport	cell;; cell part;; organelle	cell part;; intracellular;; intracellular organelle;; intracellular part;; membrane-bound organelle;; vesicle	transporter activity	siderophore transporter activity;; substrate-specific transporter activity;; transmembrane transporter activity	biological regulation;; cellular process;; establishment of localization;; localization	cellular homeostasis;; establishment of localization;; regulation of biological quality;; transport
1.49567	CNB00690	hypothetical protein (CNB00690)	cytoplasm;; endopeptidase activity;; proteasome regulatory particle (sensu Eukaryota);; proteolysis	cell;; cell part;; macromolecular complex	cell part;; intracellular;; intracellular part;; protein complex	catalytic activity	hydrolase activity	cellular process;; metabolic process	cellular metabolic process;; macromolecule metabolic process;; primary metabolic process
3.97131	CNB02410	hypothetical protein (CNB02410)
1.11354	CNB03070	hypothetical protein (CNB03070)	endopeptidase activity;; proteasome core complex (sensu Eukaryota);; proteasome core complex, beta-subunit complex (sensu Eukaryota);; response to stress;; ubiquitin-dependent protein catabolic process	cell;; cell part;; macromolecular complex	cell part;; intracellular;; intracellular part;; protein complex	catalytic activity	hydrolase activity	cellular process;; metabolic process;; response to stimulus	catabolic process;; cellular metabolic process;; macromolecule metabolic process;; primary metabolic process;; response to stress
1.88599	CNB03180	hypothetical protein (CNB03180)	aromatic amino acid family metabolic process;; aromatic-amino-acid transaminase activity;; cytoplasm	cell;; cell part	cell part;; intracellular;; intracellular part	catalytic activity	transferase activity	cellular process;; metabolic process	cellular metabolic process;; nitrogen compound metabolic process;; primary metabolic process
1.09101	CNB03800	hypothetical protein (CNB03800)
1.1888	CNB04620	hypothetical protein (CNB04620)
1.39679	CNB04850	hypothetical protein (CNB04850)	endopeptidase activity;; proteasome core complex, alpha-subunit complex (sensu Eukaryota);; ubiquitin-dependent protein catabolic process	cell;; cell part;; macromolecular complex	cell part;; intracellular;; intracellular part;; protein complex	catalytic activity	hydrolase activity	cellular process;; metabolic process	catabolic process;; cellular metabolic process;; macromolecule metabolic process;; primary metabolic process
2.65575	CNB05100	hypothetical protein (CNB05100)
1.16864	CNC00200	hypothetical protein (CNC00200)
1.459	CNC00730	hypothetical protein (CNC00730)
1.4217	CNC00730	hypothetical protein (CNC00730)
1.42979	CNC00730	hypothetical protein (CNC00730)
1.66905	CNC00890	hypothetical protein (CNC00890)
-1.04097	CNC01240	hypothetical protein (CNC01240)																																	-1.04097	CNC01240	hypothetical protein (CNC01240)
2.91445	CNC02930	hypothetical protein (CNC02930)
3.00878	CNC02930	hypothetical protein (CNC02930)
-3.3467	CNC03310	hypothetical protein (CNC03310)
1.01206	CNC06900	hypothetical protein (CNC06900)																																	1.01206	CNC06900	hypothetical protein (CNC06900)
-1.72836	CNC07090	hypothetical protein (CNC07090) (157)
1.46184	CND01660	hypothetical protein (CND01660)	endopeptidase activity;; proteasome core complex (sensu Eukaryota);; proteasome core complex, alpha-subunit complex (sensu Eukaryota);; ubiquitin-dependent protein catabolic process	cell;; cell part;; macromolecular complex	cell part;; intracellular;; intracellular part;; protein complex	catalytic activity	hydrolase activity	cellular process;; metabolic process	catabolic process;; cellular metabolic process;; macromolecule metabolic process;; primary metabolic process
1.09189	CND01730	hypothetical protein (CND01730)
1.08657	CND01730	hypothetical protein (CND01730)
1.24414	CND01870	hypothetical protein (CND01870)
-1.75362	CND02020	hypothetical protein (CND02020)
-1.1323	CND02050	hypothetical protein (CND02050)	cytoplasm;; cytosol;; nucleus	cell;; cell part;; organelle	cell part;; intracellular;; intracellular organelle;; intracellular part;; membrane-bound organelle
-1.68169	CND02070	hypothetical protein (CND02070)
-2.50468	CND02080	hypothetical protein (CND02080)	electron transport;; L-lactate dehydrogenase (cytochrome) activity;; mitochondrial intermembrane space	cell;; cell part;; envelope;; membrane-enclosed lumen;; organelle;; organelle part	cell part;; intracellular;; intracellular organelle;; intracellular organelle part;; intracellular part;; membrane-bound organelle;; organelle envelope;; organelle lumen;; organelle part	catalytic activity	oxidoreductase activity	metabolic process	generation of precursor metabolites and energy
-1.00028	CND02090	hypothetical protein (CND02090)
1.0211	CND02110	hypothetical protein (CND02110)	endopeptidase activity;; proteasome regulatory particle (sensu Eukaryota);; proteasome regulatory particle, lid subcomplex (sensu Eukaryota);; ubiquitin-dependent protein catabolic process	cell;; cell part;; macromolecular complex	cell part;; intracellular;; intracellular part;; protein complex	catalytic activity	hydrolase activity	cellular process;; metabolic process	catabolic process;; cellular metabolic process;; macromolecule metabolic process;; primary metabolic process
1.62614	CND02380	hypothetical protein (CND02380) (159)	NADPH dehydrogenase activity			catalytic activity	oxidoreductase activity
-3.69386	CND02630	HP(Cytochrome c peroxidase, mitochondrial precursor (CCP)	cytochrome-c peroxidase activity;; mitochondrial intermembrane space;; mitochondrion;; response to oxidative stress	cell;; cell part;; envelope;; membrane-enclosed lumen;; organelle;; organelle part	cell part;; intracellular;; intracellular organelle;; intracellular organelle part;; intracellular part;; membrane-bound organelle;; organelle envelope;; organelle lumen;; organelle part	antioxidant activity;; catalytic activity	oxidoreductase activity;; peroxidase activity	response to stimulus	response to chemical stimulus;; response to stress
-1.03606	CND03050	hypothetical protein (CND03050)
-1.08584	CND03480	mitochondrial cytochrome b2, putative	electron transport;; L-lactate dehydrogenase (cytochrome) activity;; mitochondrial intermembrane space	cell;; cell part;; envelope;; membrane-enclosed lumen;; organelle;; organelle part	cell part;; intracellular;; intracellular organelle;; intracellular organelle part;; intracellular part;; membrane-bound organelle;; organelle envelope;; organelle lumen;; organelle part	catalytic activity	oxidoreductase activity	metabolic process	generation of precursor metabolites and energy
2.03986	CND03600	hypothetical protein (CND03600)
1.38741	CND04470	hypothetical protein (CND04470)
2.11063	CND04560	hypothetical protein (CND04560) (67)
2.01582	CND04560	hypothetical protein (CND04560)
1.66975	CND06020	hypothetical protein (CND06020)
1.71075	CND06030	hypothetical protein (CND06030)	copper ion import;; ferric-chelate reductase activity;; iron ion transport;; plasma membrane	cell;; cell part	cell part;; membrane	catalytic activity	oxidoreductase activity	establishment of localization;; localization	establishment of localization;; transport
1.79452	CND06030	hypothetical protein (CND06030)	copper ion import;; ferric-chelate reductase activity;; iron ion transport;; plasma membrane	cell;; cell part	cell part;; membrane	catalytic activity	oxidoreductase activity	establishment of localization;; localization	establishment of localization;; transport
1.1878	CND06130	hypothetical protein (CND06130)	1,6-beta-glucan biosynthetic process;; cell wall organization and biogenesis;; glucosidase activity;; Golgi cis cisterna;; integral to membrane	cell;; cell part;; organelle;; organelle part	cell part;; intracellular;; intracellular organelle;; intracellular organelle part;; intracellular part;; membrane;; membrane part;; membrane-bound organelle;; organelle part	catalytic activity	hydrolase activity	cellular process;; metabolic process	biosynthetic process;; cellular component organization and biogenesis;; cellular metabolic process;; macromolecule metabolic process;; primary metabolic process																										1.1878	CND06130	hypothetical protein (CND06130)	1,6-beta-glucan biosynthetic process;; cell wall organization and biogenesis;; glucosidase activity;; Golgi cis cisterna;; integral to membrane	cell;; cell part;; organelle;; organelle part	cell part;; intracellular;; intracellular organelle;; intracellular organelle part;; intracellular part;; membrane;; membrane part;; membrane-bound organelle;; organelle part	catalytic activity	hydrolase activity	cellular process;; metabolic process	biosynthetic process;; cellular component organization and biogenesis;; cellular metabolic process;; macromolecule metabolic process;; primary metabolic process
-1.50165	CNE00260	hypothetical protein (CNE00260) (68)	integral to plasma membrane;; nicotinamide mononucleotide transport	cell;; cell part	cell part;; membrane;; membrane part			establishment of localization;; localization	establishment of localization;; transport
-1.27843	CNE00540	hypothetical protein (CNE00540)
-1.79777	CNE00960	hypothetical protein (CNE00960)
1.03089	CNE01550	hypothetical protein (CNE01550)
-1.38128	CNE02800	hypothetical protein (CNE02800) (160)
2.77136	CNE02820	hypothetical protein (CNE02820)	ATPase activity;; mitochondrion	cell;; cell part;; organelle	cell part;; intracellular;; intracellular organelle;; intracellular part;; membrane-bound organelle	catalytic activity	hydrolase activity
-1.01392	CNE03960	hypothetical protein (CNE03960) (161)
1.29303	CNE04660	hypothetical protein (CNE04660)
-1.09102	CNE05340	hypothetical protein (CNE05340)	allantoate transmembrane transporter activity;; allantoate transport;; plasma membrane	cell;; cell part	cell part;; membrane	transporter activity	substrate-specific transporter activity;; transmembrane transporter activity	establishment of localization;; localization	establishment of localization;; transport
1.15931	CNF00220	hypothetical protein (CNF00220)
1.73326	CNF00980	hypothetical protein (CNF00980)
1.07556	CNF01080	hypothetical protein (CNF01080) (260)	endopeptidase activity;; proteasome core complex (sensu Eukaryota);; ubiquitin-dependent protein catabolic process	cell;; cell part;; macromolecular complex	cell part;; intracellular;; intracellular part;; protein complex	catalytic activity	hydrolase activity	cellular process;; metabolic process	catabolic process;; cellular metabolic process;; macromolecule metabolic process;; primary metabolic process
1.43964	CNF01170	hypothetical protein (CNF01170)
-1.95676	CNF01360	hypothetical protein (CNF01360) (162)
-1.98265	CNF01370	hypothetical protein (CNF01370)
-1.73244	CNF01390	hypothetical protein (CNF01390)
-2.56697	CNF01400	hypothetical protein (CNF01400)
-1.0374	CNF01410	hypothetical protein (CNF01410)																																	-1.0374	CNF01410	hypothetical protein (CNF01410)
-1.0527	CNF01410	hypothetical protein (CNF01410)																																	-1.0527	CNF01410	hypothetical protein (CNF01410)
-2.3727	CNF01420	hypothetical protein (CNF01420)
-1.38168	CNF01660	hypothetical protein (CNF01660)
1.0199	CNF02360	hypothetical protein (CNF02360)																																	1.0199	CNF02360	hypothetical protein (CNF02360)
1.38429	CNF03580	hypothetical protein (CNF03580)
1.28516	CNF04400	hypothetical protein (CNF04400)
2.56512	CNG00120	hypothetical protein (CNG00120)	cellular iron ion homeostasis;; cytoplasmic membrane-bound vesicle;; endosome;; siderophore-iron (ferrioxamine) uptake transmembrane transporter activity;; siderophore-iron transport	cell;; cell part;; organelle	cell part;; intracellular;; intracellular organelle;; intracellular part;; membrane-bound organelle;; vesicle	transporter activity	siderophore transporter activity;; substrate-specific transporter activity;; transmembrane transporter activity	biological regulation;; cellular process;; establishment of localization;; localization	cellular homeostasis;; establishment of localization;; regulation of biological quality;; transport																										2.56512	CNG00120	hypothetical protein (CNG00120)	cellular iron ion homeostasis;; cytoplasmic membrane-bound vesicle;; endosome;; siderophore-iron (ferrioxamine) uptake transmembrane transporter activity;; siderophore-iron transport	cell;; cell part;; organelle	cell part;; intracellular;; intracellular organelle;; intracellular part;; membrane-bound organelle;; vesicle	transporter activity	siderophore transporter activity;; substrate-specific transporter activity;; transmembrane transporter activity	biological regulation;; cellular process;; establishment of localization;; localization	cellular homeostasis;; establishment of localization;; regulation of biological quality;; transport
1.7365	CNG00370	hypothetical protein (CNG00370)
1.57193	CNG00370	hypothetical protein (CNG00370)
1.22946	CNG02550	hypothetical protein (CNG02550)
-1.67697	CNG02960	hypothetical protein (CNG02960)
-1.89832	CNG02960	hypothetical protein (CNG02960)
1.05818	CNG03360	hypothetical protein (CNG03360)	cytoplasm;; nucleus	cell;; cell part;; organelle	cell part;; intracellular;; intracellular organelle;; intracellular part;; membrane-bound organelle
1.12811	CNH00780	hypothetical protein (CNH00780) (204)	cytoplasmic membrane-bound vesicle;; extrinsic to membrane;; negative regulation of gluconeogenesis;; vesicle-mediated transport	cell;; cell part;; organelle	cell part;; intracellular;; intracellular organelle;; intracellular part;; membrane;; membrane part;; membrane-bound organelle;; vesicle			biological regulation;; cellular process;; establishment of localization;; localization;; metabolic process	biosynthetic process;; cellular metabolic process;; establishment of localization;; macromolecule metabolic process;; primary metabolic process;; regulation of biological process;; regulation of cellular process;; regulation of metabolic process;; transport
1.00189	CNH00780	hypothetical protein (CNH00780)	cytoplasmic membrane-bound vesicle;; extrinsic to membrane;; negative regulation of gluconeogenesis;; vesicle-mediated transport	cell;; cell part;; organelle	cell part;; intracellular;; intracellular organelle;; intracellular part;; membrane;; membrane part;; membrane-bound organelle;; vesicle			biological regulation;; cellular process;; establishment of localization;; localization;; metabolic process	biosynthetic process;; cellular metabolic process;; establishment of localization;; macromolecule metabolic process;; primary metabolic process;; regulation of biological process;; regulation of cellular process;; regulation of metabolic process;; transport																										1.00189	CNH00780	hypothetical protein (CNH00780)	cytoplasmic membrane-bound vesicle;; extrinsic to membrane;; negative regulation of gluconeogenesis;; vesicle-mediated transport	cell;; cell part;; organelle	cell part;; intracellular;; intracellular organelle;; intracellular part;; membrane;; membrane part;; membrane-bound organelle;; vesicle			biological regulation;; cellular process;; establishment of localization;; localization;; metabolic process	biosynthetic process;; cellular metabolic process;; establishment of localization;; macromolecule metabolic process;; primary metabolic process;; regulation of biological process;; regulation of cellular process;; regulation of metabolic process;; transport
2.32108	CNH01390	hypothetical protein (CNH01390)
1.49514	CNH02420	hypothetical protein (CNH02420)
-2.01204	CNH03100	hypothetical protein (CNH03100)
-1.98766	CNH03100	hypothetical protein (CNH03100)
-1.91115	CNH03110	hypothetical protein (CNH03110) (228)
3.03833	CNH03490	hypothetical protein (CNH03490)
1.54757	CNH03650	hypothetical protein (CNH03650)
3.45334	CNI00030	hypothetical protein (CNI00030)
-1.20409	CNI02050	hypothetical protein (CNI02050) (229)	nucleus;; positive regulation of transcription from RNA polymerase II promoter;; specific RNA polymerase II transcription factor activity	cell;; cell part;; organelle	cell part;; intracellular;; intracellular organelle;; intracellular part;; membrane-bound organelle	transcription regulator activity	RNA polymerase II transcription factor activity	biological regulation;; cellular process;; gene expression;; metabolic process	cellular metabolic process;; macromolecule metabolic process;; primary metabolic process;; regulation of biological process;; regulation of cellular process;; regulation of gene expression;; regulation of metabolic process;; transcription
-1.06252	CNI04200	hypothetical protein (CNI04200)
1.0266	CNJ00290	hypothetical protein (CNJ00290)																																	1.0266	CNJ00290	hypothetical protein (CNJ00290)
-1.39029	CNJ00340	hypothetical protein (CNJ00340)
-1.79781	CNJ00560	hypothetical protein (CNJ00560)	integral to plasma membrane;; oligopeptide transport;; oligopeptide transporter activity	cell;; cell part	cell part;; membrane;; membrane part	transporter activity	substrate-specific transporter activity	establishment of localization;; localization	establishment of localization;; transport
2.19692	CNJ00930	hypothetical protein (CNJ00930)
1.1883	CNJ01450	hypothetical protein (CNJ01450)	integral to plasma membrane;; multidrug transporter activity;; response to toxin	cell;; cell part	cell part;; membrane;; membrane part	transporter activity	drug transporter activity	response to stimulus	response to chemical stimulus
1.03581	CNJ01570	hypothetical protein (CNJ01570)																																	1.03581	CNJ01570	hypothetical protein (CNJ01570)
1.26088	CNJ01610	hypothetical protein (CNJ01610) (205)
-1.0693	CNJ01860	hypothetical protein (CNJ01860)
1.24676	CNK00290	hypothetical protein (CNK00290) (263)	endopeptidase activity;; proteasome regulatory particle (sensu Eukaryota);; ubiquitin-dependent protein catabolic process	cell;; cell part;; macromolecular complex	cell part;; intracellular;; intracellular part;; protein complex	catalytic activity	hydrolase activity	cellular process;; metabolic process	catabolic process;; cellular metabolic process;; macromolecule metabolic process;; primary metabolic process
-1.6772	CNK01210	hypothetical protein (CNK01210)
1.25284	CNK01290	hypothetical protein (CNK01290)
1.05498	CNK01620	hypothetical protein (CNK01620)	mitochondrion;; response to oxidative stress;; thiol-disulfide exchange intermediate activity	cell;; cell part;; organelle	cell part;; intracellular;; intracellular organelle;; intracellular part;; membrane-bound organelle	catalytic activity	oxidoreductase activity	response to stimulus	response to chemical stimulus;; response to stress
-2.0053	CNK01780	hypothetical protein (CNK01780)
2.63471	CNK01890	hypothetical protein (CNK01890)
1.93189	CNK02050	hypothetical protein (CNK02050)
1.10591	CNK02300	hypothetical protein (CNK02300)
-1.458	CNK02850	hypothetical protein (CNK02850)	allantoate transmembrane transporter activity;; allantoate transport;; plasma membrane	cell;; cell part	cell part;; membrane	transporter activity	substrate-specific transporter activity;; transmembrane transporter activity	establishment of localization;; localization	establishment of localization;; transport
1.71905	CNL03790	hypothetical protein (CNL03790)
-1.20389	CNL04830	hypothetical protein (CNL04830) (99)
-1.95052	CNL05050	hypothetical protein (CNL05050)
-2.05561	CNL05050	hypothetical protein (CNL05050)
-1.09486	CNL05060	hypothetical protein (CNL05060) (36)
-1.14848	CNL05080	hypothetical protein (CNL05080)	amino acid catabolic process;; nucleus;; regulation of transcription, DNA-dependent;; transcription factor activity	cell;; cell part;; organelle	cell part;; intracellular;; intracellular organelle;; intracellular part;; membrane-bound organelle	binding;; transcription regulator activity	nucleic acid binding;; transcription factor activity	biological regulation;; cellular process;; gene expression;; metabolic process	catabolic process;; cellular metabolic process;; macromolecule metabolic process;; nitrogen compound metabolic process;; primary metabolic process;; regulation of biological process;; regulation of cellular process;; regulation of gene expression;; regulation of metabolic process;; transcription																										-1.14848	CNL05080	hypothetical protein (CNL05080)	amino acid catabolic process;; nucleus;; regulation of transcription, DNA-dependent;; transcription factor activity	cell;; cell part;; organelle	cell part;; intracellular;; intracellular organelle;; intracellular part;; membrane-bound organelle	binding;; transcription regulator activity	nucleic acid binding;; transcription factor activity	biological regulation;; cellular process;; gene expression;; metabolic process	catabolic process;; cellular metabolic process;; macromolecule metabolic process;; nitrogen compound metabolic process;; primary metabolic process;; regulation of biological process;; regulation of cellular process;; regulation of gene expression;; regulation of metabolic process;; transcription
-2.5357	CNL05770	hypothetical protein (CNL05770)
1.17076	CNL06410	hypothetical protein (CNL06410) (103)
-2.12139	CNL06500	hypothetical protein (CNL06500)
-2.01945	CNL06510	hypothetical protein (CNL06510)
1.3974	CNL06700	hypothetical protein (CNL06700)																																	1.3974	CNL06700	hypothetical protein (CNL06700)
-1.27329	CNM00060	hypothetical protein (CNM00060)
-1.03104	CNM01400	hypothetical protein (CNM01400)
-1.07471	CNM01490	hypothetical protein (CNM01490)
-1.13059	CNM01810	hypothetical protein (CNM01810) (166)
-2.35876	CNM01860	hypothetical protein (CNM01860)
-1.11766	CNM01900	hypothetical protein (CNM01900)
-3.26332	CNM02030	hypothetical protein (CNM02030)	integral to plasma membrane;; nicotinamide mononucleotide transport	cell;; cell part	cell part;; membrane;; membrane part			establishment of localization;; localization	establishment of localization;; transport
5.44183	CNM02060	hypothetical protein (CNM02060)
-1.1937	CNM02270	hypothetical protein (CNM02270) (167)
2.43756	CNM02430	hypothetical protein (CNM02430)	high affinity iron ion transport;; iron ion transmembrane transporter activity;; plasma membrane	cell;; cell part	cell part;; membrane	transporter activity	substrate-specific transporter activity;; transmembrane transporter activity	establishment of localization;; localization	establishment of localization;; transport
1.0821	CNM02600	hypothetical protein (CNM02600)																																	1.0821	CNM02600	hypothetical protein (CNM02600)
3.59062	CNN00330	hypothetical protein (CNN00330)
2.33012	CNN00340	hypothetical protein (CNN00340)
2.17204	CNN00340	hypothetical protein (CNN00340)
1.49887	CNN00540	hypothetical protein (CNN00540)
-1.00333	CNN00590	hypothetical protein (CNN00590)																																	-1.00333	CNN00590	hypothetical protein (CNN00590)
1.33226	CNN01000	hypothetical protein (CNN01000)
1.12478	CNN01000	hypothetical protein (CNN01000)
2.14541	CNN01150	hypothetical protein (CNN01150)
1.27516	CNN01280	hypothetical protein (CNN01280)
-1.23834	CNN01300	hypothetical protein (CNN01300)
1.81935	CNN01560	hypothetical protein (CNN01560) (168)
-2.15325	CNN02280	hypothetical protein (CNN02280)	plasma membrane;; uridine transmembrane transporter activity;; uridine transport	cell;; cell part	cell part;; membrane	transporter activity	substrate-specific transporter activity;; transmembrane transporter activity	establishment of localization;; localization	establishment of localization;; transport
-1.74567	CNN02290	hypothetical protein (CNN02290)
SAME
2.93548	CNG00600	mannitol-1-phosphate dehydrogenase (CNG00600)	alcohol dehydrogenase activity;; fermentation;; mitochondrial matrix;; soluble fraction	cell;; cell part;; membrane-enclosed lumen;; organelle;; organelle part	cell fraction;; cell part;; intracellular;; intracellular organelle;; intracellular organelle part;; intracellular part;; membrane-bound organelle;; organelle lumen;; organelle part	catalytic activity	oxidoreductase activity	metabolic process	generation of precursor metabolites and energy
-3.02551	CNG03480	succinate dehydrogenase iron-sulfur subunit (CNG03480)	mitochondrial electron transport, succinate to ubiquinone;; mitochondrial respiratory chain complex II;; succinate dehydrogenase (ubiquinone) activity;; tricarboxylic acid cycle	cell;; cell part;; envelope;; macromolecular complex;; organelle;; organelle part	cell part;; intracellular;; intracellular organelle;; intracellular organelle part;; intracellular part;; membrane;; membrane part;; membrane-bound organelle;; organelle envelope;; organelle membrane;; organelle part;; protein complex	catalytic activity	oxidoreductase activity	cellular process;; metabolic process	catabolic process;; cellular metabolic process;; generation of precursor metabolites and energy;; macromolecule metabolic process;; primary metabolic process
1.36669	CNH01360	proteasome subunit alpha type 5 (CNH01360)	endopeptidase activity;; proteasome core complex (sensu Eukaryota);; proteasome core complex, alpha-subunit complex (sensu Eukaryota);; response to stress;; ubiquitin-dependent protein catabolic process	cell;; cell part;; macromolecular complex	cell part;; intracellular;; intracellular part;; protein complex	catalytic activity	hydrolase activity	cellular process;; metabolic process;; response to stimulus	catabolic process;; cellular metabolic process;; macromolecule metabolic process;; primary metabolic process;; response to stress
-1.35274	CNL04840	exo-beta-1,3-glucanase (CNL04840)	chitin- and beta-glucan-containing cell wall;; glucan 1,3-beta-glucosidase activity	cell;; cell part	cell part;; external encapsulating structure	catalytic activity	hydrolase activity
-1.63697	CNL06330	purine-cytosine permease (CNL06330)	integral to membrane	cell;; cell part	cell part;; membrane;; membrane part
-1.18396	CNE01880	transmembrane transporter Liz1p	cell part;; membrane	transporter activity	cofactor transporter activity;; vitamin transporter activity	establishment of localization;; localization	establishment of localization;; transport
1.11583	CNI03330	O-methyltransferase
1.98866	CNA03960	glyoxal oxidase precursor

## Sheet: Sheet5
Initially dataset was extracted by 2<ratio<0.5 in 4 arrays (out of 7 arrays) and grouped.
Later dataset was modified by 2<mean value of all 7arrays<0.5 filtering.
		Genes that were moved from hypothetical protein set by Susham
		Genes that were moved from hypothetical protein set by Hyeseung
		Genes that were added affter mean value filtering
		Changes made in newly added genes are in Bold
Cnba-07-32_HL3	B3501A-Cy3, B3501ACoCl2-Cy5
Cnba-07-33_HL4	B3501A-Cy3, B3501ACoCl2-Cy5 (2nd)
Cnba-07-34_HL5	B3501A-Cy3, B3501ACoCl2-Cy5 (3rd)
Cnba_53-cypto AB	WT-Cy3, WT/CoCl2-Cy5
Cnba 48_ Crypto KL	WT w/x - Cy3, WT w/CoCl2-Cy5
Cnba-02-21_crypto UV	WT w/x - Cy3, WT-cy5
Cnba-02-63-Crypto12	WTw/x- Cy3 WT-Cy5
	Group Statistic calculations was performed for each Group
Group A Mean	Locus Tag	Description
Sterol regulatory pathways (4)
2.13761	CNJ01180	stearoyl-CoA 9-desaturase
1.72439	CNC02410	C-4 methyl sterol oxidase
1.69037	CND06110	squalene monooxygenase
1.05825	CNA05010	C-5 sterol desaturase
Iron/copper homeostasis (18)
3.58916	CNE04530	siderochrome-iron transporter
2.9241	CNM02420	acidic laccase (Cu oxidase)
2.86022	CNG00110	ferric-chelate reductase
2.80524	CNA07920	siderochrome-iron (ferrioxamine) uptake transporter, putative
2.56512	CNG00120	ferrioxamine uptake transporter, putative
2.43756	CNM02430	high affinity iron permease, putative
2.09854	CNG00110	ferric-chelate reductase
1.98949	CNG00950	metalloreductase
1.76561	CNB00400	siderochrome-iron transporter, putative
1.71075	CND06030	Ferric-chelate reductase
1.53827	CNA07060	iron ion homeostasis-related protein
1.45985	CNC05700	high-affinity iron permease CaFTR1
1.38536	CNC05690	ferroxidase
1.00991	CNF01200	heme oxygenase 2
-1.09486	CNL05060	Copper amine oxidase, putative
-1.19971	CNI03410	iron hydrogenase
-1.3622	CNE04050	iron ion transport-related protein
-2.72713	CND00150	ferric-chelate reductase
Carbohydrate metabolism (15)
3.20046	CNK00070	phosphoketolase
2.11063	CND04560	Mannose-6-phosphate isomerase, putative
1.20445	CNC02510	beta-glucosidase
1.13247	CNF03530	glycogen phosphorylase
1.12377	CNE05250	enolase 1
1.09916	CNJ00950	pyruvate decarboxylase
1.06551	CNF03930	glycogen metabolism-related protein
-1.10512	CNI01340	oxidoreductase (arabinose metabolism)
-1.13345	CNJ00590	glycogen (starch) synthase
-1.156	CNA02580	sorbitol dehydrogenase
-1.24272	CNA06760	galactose metabolism-related protein
-1.25923	CNN00140	hydrolase
-1.39858	CNL04840	exo-beta-1,3-glucanase
-1.50165	CNE00260	sugar transporter, putative
-1.6723	CNC06440	inositol-3-phosphate synthase
transporters (28)
1.85518	CNG01480	hexose transport-related protein
1.79456	CNE04320	phosphatidylinositol transporter
1.69908	CNE00390	multidrug transporter
1.41502	CNG04630	efflux protein EncT
1.18723	CNF00600	trehalose transport-related protein
1.17076	CNL06410	Nitrate/nitrite transporter, putative
-1.00498	CNG04240	hexose transport-related protein
-1.00966	CNN00770	ABC transporter PMR5
-1.02634	CNF00330	gamma-aminobutyric acid transporter
-1.0485	CNC01940	monosaccharide transporter
-1.09102	CNE05340	allantoate transporter, putative
-1.16573	CNM00800	amino acid transporter (LysP)
-1.20389	CNL04830	Nucleotide-sugar transporter, putative
-1.21721	CNE01880	transmembrane transporter Liz1p
-1.23143	CNH01210	Pi-transporter A-1
-1.25257	CNB03350	multidrug resistance protein fnx1
-1.26575	CNM01030	tricarboxylate carrier
-1.27834	CNJ00690	uracil permease
-1.28724	CNI02800	tartrate transporter
-1.28925	CNC03860	adrenoleukodystrophy protein
-1.458	CNK02850	allantoate transporter, putative
-1.69006	CNC00060	sugar transporter
-1.90545	CND02430	amino acid transporter (LysP)
-1.98447	CND05980	nucleoside transporter (UraA)
-2.15325	CNN02280	uracil/uridine permease, putative
-2.28439	CNB02680	glucose transporter
-2.48638	CNH02990	sugar transporter
-3.26332	CNM02030	nicotinamide mononucleotide transport, putative
Mitochondrial function/Energy metabolism (51)
3.26763	CNI02360	NADPH dehydrogenase 2
2.77136	CNE02820	mitochondrial ATPase, putative
2.6596	CNB03640	oxidoreductase
2.34125	CNK00680	oxidoreductase (cyt-b5 - Erg3 both regions)
2.32096	CNC06220	glycerate-and formate-dehydrogenase
2.2179	CNA04340	mitochondrion protein
2.11378	CNA01420	oxidoreductase
2.08449	CNI00360	oxidoreductase
1.90031	CND00720	protein (NADH-flavin reductase, putative)
1.81935	CNN01560	acetate kinase, putative
1.7708	CND02280	oxidoreductase
1.62614	CND02380	NADPH dehydrogenase activity, putative
1.61379	CNA05000	NADH dehydrogenase, putative
1.20976	CNM00370	Aryl-alcohol dehydrogenase
1.16864	CNC00200	ubiquinone/menaquinone biosynthesis methyltransferase, putative
1.01212	CND01320	electron transporter
-1.01392	CNE03960	NADH ubiquinone oxidoreductase subunit, putative
-1.07654	CNG00860	mitochondrial processing peptidase beta subunit, mitochondrial precursor (beta-mpp)
-1.07961	CNF03360	NADH-ubiquinone oxidoreductase 30.4 kDa subunit, putative
-1.08974	CNL04470	ubiquinol-cytochrome C reductase complex core protein 2 precursor
-1.12901	CNF00630	electron transporter, transferring electrons within CoQH2-cytochrome c reductase complex
-1.13059	CNM01810	NADH-ubiquinone oxidoreductase subunits, putative
-1.1865	CND02030	Methylmalonate-semialdehyde dehydrogenase [acylating], putative
-1.1937	CNM02270	NADH-ubiquinone oxidoreductase subunits, putative
-1.26435	CNF00650	pyruvate carboxylase
-1.31387	CNI01300	2,4-dichlorophenoxyacetate alpha-ketoglutarate dioxygenase
-1.367	CNK02510	uroporphyrinogen-III synthase (heme biosyn)
-1.37505	CND02620	aconitase
-1.38128	CNE02800	NADH dehydrogenase subunit B, putative
-1.40755	CNH02730	NADH-ubiquinone oxidoreductase
-1.48908	CNI03270	succinate dehydrogenase flavoprotein subunit precursor
-1.49736	CNA03530	succinate dehydrogenase (ubiquinone)
-1.51013	CNF03900	aldehyde dehydrogenase (alddh)
-1.57071	CND02060	Aldehyde dehydrogenase (ALDDH)
-1.57326	CNB00800	mitochondrial inner membrane protein
-1.61407	CND01070	NADH dehydrogenase (ubiquinone) (complex I)
-1.72836	CNC07090	NADH dehydrogenase subunit E, putative
-1.76705	CNM01770	aconitate hydratase
-1.77313	CND04070	NADH-ubiquinone oxidoreductase 51 kDa subunit
-1.90899	CNI03590	phosphoenolpyruvate carboxykinase
-1.95676	CNF01360	hypothetical protein (NAD binding domain of 6-phosphogluconate dehydrogenase, pentose P pathway)
-1.96407	CNC02250	hydroxymethylbilane synthase (heme biosyn)
-1.99686	CNB01620	L-lactate dehydrogenase (cytochrome)
-2.06876	CNA01500	alternative oxidase 1
-2.27625	CNB01310	NADH-ubiquinone oxidoreductase
-2.46486	CNB04260	5-aminolevulinate synthase (heme biosyn)
-2.50468	CND02080	FMN-dependent dehydrogenase, putative
-2.76959	CNA06950	electron carrier
-2.80905	CNA04420	oxidoreductase
-3.03967	CNJ00140	fumarate reductase (NADH)
-3.2138	CNG03480	succinate dehydrogenase iron-sulfur subunit
Oxidative stress- related (11)
3.42933	CNG01100	thioredoxin-dependent peroxide reductase
3.19593	CNG00600	mannitol-1-phosphate dehydrogenase
1.41576	CNI04380	glutathione S-transferase
1.3166	CNE03540	D-lactaldehyde dehydrogenase
1.25678	CND01490	copper zinc superoxide dismutase
1.14171	CNC04200	thioredoxin (allergen cop c2)
1.05498	CNK01620	thioredoxin, putative
-1.27735	CNL06340	Catalase A
-1.35827	CNE03890	cytochrome-c peroxidase (mitochondrial)
-1.48622	CNA05600	catalase A
-3.69386	CND02630	Cytochrome c peroxidase, mitochondrial precursor (CCP)
Cellular metabolic process (19)
2.19653	CNK00180	L-serine ammonia-lyase
1.2722	CND05020	adenine phosphoribosyltransferase
1.26088	CNJ01610	Coenzyme A pyrophosphatase, putative
1.24512	CNA04310	3-isopropylmalate dehydrogenase
1.1878	CND06130	Laminarinase, putative
1.13552	CNM00950	aspartate aminotransferase mitochondrial precursor
1.12811	CNH00780	Vacuolar import and degradation protein, putative
-1.02552	CNI03710	thiamine biosynthetic bifunctional enzyme
-1.25806	CNJ00390	3-methyl-2-oxobutanoate hydroxymethyltransferase, putative
-1.34904	CNH01900	urease
-1.38594	CNL05500	sulfite reductase
-1.45271	CNH01530	dihydroxy-acid dehydratase
-1.52359	CND02340	allantoicase
-1.60772	CNF01380	dihydropyrimidinase
-1.75476	CNL06330	purine-cytosine permease
-1.77191	CNK00580	homoaconitate hydratase
-1.87537	CND02040	4-aminobutyrate transaminase
-2.15003	CNL06640	phospho-2-dehydro-3-deoxyheptonate aldolase
-2.30363	CNJ02910	glutamate synthase (NADH) (???)
Transcription/translation/signalling related (13)
1.4932	CNA00360	Histidine kinase-like ATPases, putative
1.29017	CNE03260	transcriptional activator
-1.03253	CNH03410	transcription cofactor
-1.0367	CNC06490	Rho GTPase activator
-1.07896	CND00370	transcription factor
-1.13937	CNJ00920	Rab family GTP-binding protein
-1.14848	CNL05080	transcription factor, putative
-1.15173	CNA00930	pelota
-1.20409	CNI02050	hypothetical protein (RNA pol II transcription factor)
-1.41291	CND05990	fungal Zn(2)-Cys(6) binuclear cluster domain-containing protein
-1.57006	CNJ03280	tRNA methyltransferase
-1.91115	CNH03110	Fungal specific transcription factor, putative
-1.94554	CNA01680	heterotrimeric G protein alpha subunit B
Proteasome/ubiquination related (33)
1.61254	CND04320	chaperone (Proteasome maturation factor UMP1)
1.59609	CNC04990	proteasome subunit beta type 2
1.53348	CNK02950	endopeptidase (Ub related???)
1.49567	CNB00690	proteasome regulatory particle, putative
1.46184	CND01660	proteasome core component, putative
1.46008	CNK02010	proteolysis and peptidolysis-related protein (proteasome related)
1.45115	CNH01360	proteasome subunit alpha type 5
1.43429	CNM01550	endopeptidase (Ub related???)
1.39679	CNB04850	proteasome core component, putative
1.38741	CNA02100	multidrug resistance protein (proteasome regulatory particle)
1.36665	CNG04540	ubiquitin carboxyl-terminal hydrolase 6
1.36152	CNB04280	20S proteasome subunit
1.30291	CNB03930	endopeptidase (Ub related???)
1.26874	CNN00870	endopeptidase (Ub related???)
1.24676	CNK00290	proteasome regulatory particle, putative
1.22068	CNE03020	endopeptidase (Ub related???)
1.21669	CNE03270	ubiquitin conjugating enzyme
1.2047	CNA00530	Proteasome regulatory subunit, putative
1.1933	CNB02190	26s proteasome non-atpase regulatory subunit 8 (26s proteasome regulatory subunit s14) (p31)
1.18417	CNB05540	proteasome subunit alpha type 1
1.1783	CNF02080	proteasome component pts1
1.14336	CNL06570	ubiquitin fusion-degradation 1-like protein (CNL06570)
1.13007	CNA00350	proteasome regulatory subunit 12
1.11354	CNB03070	proteasome core component, putative
1.10958	CNA04640	RPN10-like protein (VWA_26S_proteasome_subunit)
1.0964	CNK02620	ATP-dependent protein binding protein
1.08366	CNA03730	proteasome subunit beta type 3 (CNA03730)
1.08294	CNF01860	proteasome subunit alpha type 4
1.07556	CNF01080	proteasome core component, putative							Mitochondrial function/Energy metabolism	51
1.06913	CNJ03290	ATPase (ATP-dependent 26S proteasome regulatory subunit)							Proteasome/ubiquination related	33
1.06609	CNC03530	proteasome subunit, beta type, 7							transporters	28
1.0211	CND02110	proteasome regulatory particle, putative							Cellular metabolic process	19
1.01648	CNG03550	endopeptidase (Ub related???)							Iron/copper homeostasis	18
									Carbohydrate metabolism	15
Other (29)									Transcription/translation/signalling related	13
3.6791	CNC01660	cytokine inducing-glycoprotein							Oxidative stress- related	11
3.38024	CNH00380	integral to membrane protein							Sterol regulatory pathways	4
2.53103	CNG00350	opsin 1							other	29
2.03819	CNA03960	glyoxal oxidase precursor
1.74245	CNB05750	racemase
1.50644	CNC05980	nucleus protein
1.4208	CNA05880	cytoplasm protein
1.40659	CNG02460	cytoplasm protein
1.36165	CNA04020	nucleus protein
1.22848	CNI03330	O-methyltransferase
1.2092	CNB04240	cytoplasm protein
1.19892	CNM00090	glycoprotein
1.19577	CNJ02750	MMS2
1.16208	CNA07500	uv excision repair protein rhp23
1.11951	CND01740	ceramidase
1.08944	CNC02370	ER-associated protein catabolism-related protein, putative
1.01254	CNB01230	cyclophilin A
-1.0085	CNN02400	cytoplasm protein (CNN02400)
-1.03501	CNG03860	nucleus protein (CNG03860)
-1.09975	CNJ01840	lactonohydrolase (CNJ01840)
-1.1247	CNA07240	CAP64 gene product - related
-1.15048	CNA00680	vacuole protein
-1.19725	CNN00270	deacetylase (CNN00270)
-1.20383	CNN01570	AMP binding protein
-1.48342	CNA03130	anon-23da protein
-1.67478	CND03800	GAMM1 protein
-1.77294	CNI00870	haloacid dehalogenase
-1.79897	CNL05860	Succinyl-CoA:3-ketoacid-coenzyme A transferase, putative
-2.94228	CNM01780	meiotic recombination-related protein
Heme oxygenase (HO) is an enzyme that catalyzes the degradation of heme. This produces biliverdin, iron, and carbon monoxide
HO is an inducible isoform in response to stress such as oxidative stress, hypoxia, heavy metals, cytokines, etc. Heme oxygenase 2 (HO-2) is a constitutive isoform which is expressed under homeostatic conditions.
Both HO-1 and HO-2 are ubiquitously expressed and catalytically active.
A third heme oxygenase (HO-3) is not catalytically active, but is thought to work in oxygen sensing.
Opsins are a group of light-sensitive 35-55 kDa membrane-bound G protein-coupled receptors of the retinylidene protein family found in photoreceptor cells of the retina.
They are involved in vision, mediating the conversion of a photon of light into an electrochemical signal, the first step in the visual transduction cascade.

## Sheet: Sheet6
Table S1. Gene expression upon 0.6mM CoCl2 treatment
Fold changea	Locus Tag	Descriptionb
Sterol regulatory pathways
-1.30658	CNI01560	sterol-binding protein
1.05825	CNA05010	C-5 sterol desaturase
1.25	CND01320	electron transporter (NADP-cytochrome P450 reductase, NCP1 homolog)
1.41	CND06110	squalene monooxygenase
1.57	CNC02410	C-4 methyl sterol oxidase
1.98	CNJ01180	stearoyl-CoA 9-desaturase
2.29	CNK00680	oxidoreductase (cyt-b5 - Erg3 both regions) (SCS7 homolog)
Iron/copper homeostasis
-2.47	CND00150	ferric-chelate reductase (Fre7p)
-1.97782	CND01080	copper uptake transporter
-1.53	CNE04050	iron ion transport-related protein
-1.33	CNL05060	Copper amine oxidase, putative
1.04	CNC05700	high-affinity iron permease CaFTR1
1.17	CNC05690	ferroxidase
1.46	CNA07060	iron ion homeostasis-related protein
1.48	CNG00950	metalloreductase
1.71	CNN00540	solute carrier family 40, ferroportin
1.79	CNB00400	siderochrome-iron transporter, putative
1.88	CND06030	Ferric-chelate reductase (Fre2p)
2.1	CNM02430	high affinity iron permease, Cft1p
2.41	CNG00110	ferric-chelate reductase, Cft2p
2.72	CNM02420	acidic laccase (Cu oxidase), Cfo1p
3.09	CNA07920	siderochrome-iron (ferrioxamine) uptake transporter, putative (Sit1p)
3.66	CNE04530	siderochrome-iron transporter
Carbohydrate metabolism
-1.98	CNC06440	inositol-3-phosphate synthase
-1.56	CNE00260	sugar transporter, putative
-1.13	CNL04840	exo-beta-1,3-glucanase
-1.25923	CNN00140	hydrolase
-1.07	CNA06760	galactose metabolism-related protein
-1.156	CNA02580	sorbitol dehydrogenase
-1.01	CNJ00590	glycogen (starch) synthase
-1.16	CNI01340	oxidoreductase (arabinose metabolism)
1.06551	CNF03930	glycogen metabolism-related protein
1.09916	CNJ00950	pyruvate decarboxylase
1.08	CNE05250	enolase 1
1.19	CNF03530	glycogen phosphorylase
1.49	CNC02510	beta-glucosidase
1.72	CND04560	Mannose-6-phosphate isomerase, putative
2.74	CNK00070	phosphoketolase
transporters
-2.95	CNM02030	nicotinamide mononucleotide transport, putative
-2.2	CNB02680	glucose transporter
-2.14	CNH02990	sugar transporter
-1.73	CNN02280	uracil/uridine permease, putative
-1.62	CND05980	nucleoside transporter (UraA)
-1.46	CND02430	amino acid transporter (LysP)
-1.37	CNM01030	tricarboxylate carrier
-1.3	CNK02850	allantoate transporter, putative
-1.26	CNC00060	sugar transporter
-1.21	CNI02800	tartrate transporter
-1.14	CNJ00690	uracil permease
-1.07438	CNN00260	sugar transporter
-1.06	CNM00800	amino acid transporter (LysP)
-1.02	CNB03350	multidrug resistance protein fnx1
-1	CNE05340	allantoate transporter, putative
1.00234	CNC03290	tetracycline efflux protein
1.03275	CNJ03400	hexose transport-related protein
1.22	CNF00600	trehalose transport-related protein
1.27	CNL06410	Nitrate/nitrite transporter, putative
1.32	CNE04320	phosphatidylinositol transporter
1.36599	CNH00540	galactose transporter
1.81	CNE00390	multidrug transporter
1.94	CNG01480	hexose transport-related protein
Mitochondrial function/Energy metabolism
-3.46	CNA06950	electron carrier
-3.4	CNG03480	succinate dehydrogenase iron-sulfur subunit
-3.12	CNJ00140	fumarate reductase (NADH)
-2.69	CNA04420	oxidoreductase
-2.35	CNA01500	alternative oxidase 1
-2.27	CND02080	FMN-dependent dehydrogenase, putative
-2.27	CNB04260	5-aminolevulinate synthase (heme biosyn)
-2.1	CNB01310	NADH-ubiquinone oxidoreductase
-2.04	CNC02250	hydroxymethylbilane synthase (heme biosyn)
-2.01	CNB00800	mitochondrial inner membrane protein
-1.95676	CNF01360	NAD binding domain of 6-phosphogluconate dehydrogenase
-1.93	CND04070	NADH-ubiquinone oxidoreductase 51 kDa subunit
-1.91	CNC07090	NADH dehydrogenase subunit E, putative
-1.88	CNB01620	L-lactate dehydrogenase (cytochrome)
-1.8	CNA03530	succinate dehydrogenase (ubiquinone)
-1.77	CNM02270	NADH-ubiquinone oxidoreductase subunits, putative
-1.7	CNE02800	NADH dehydrogenase subunit B, putative
-1.69	CNI03590	phosphoenolpyruvate carboxykinase
-1.69	CNM01810	NADH-ubiquinone oxidoreductase subunits, putative
-1.63	CNI01300	2,4-dichlorophenoxyacetate alpha-ketoglutarate dioxygenase
-1.62	CNE03960	NADH ubiquinone oxidoreductase subunit, putative
-1.61407	CND01070	NADH dehydrogenase (ubiquinone) (complex I)
-1.57071	CND02060	Aldehyde dehydrogenase (ALDDH)
-1.56	CNM01770	aconitate hydratase
-1.54	CNI03270	succinate dehydrogenase flavoprotein subunit precursor
-1.54	CNH02730	NADH-ubiquinone oxidoreductase
-1.45	CNF03360	NADH-ubiquinone oxidoreductase 30.4 kDa subunit, putative
-1.4	CNF00630	electron transporter, transferring electrons within CoQH2-cytochrome c reductase complex
-1.34	CNK02510	uroporphyrinogen-III synthase (heme biosynthesis)
-1.32	CNF03900	aldehyde dehydrogenase (alddh)
-1.27467	CNA05580	Complex I protein (LYR family), putative
-1.27467	CNF03560	Ubiquinol-cytochrome C reductase hinge protein, Qcr6p, putative
-1.27467	CND05960	2-OG-Fe(II) oxygenase
-1.19	CNG00860	mitochondrial processing peptidase beta subunit, mitochondrial precursor (beta-mpp)
-1.18461	CNH01030	NADH dehydrogenase 10.5K chain
-1.17162	CNH02740	ubiquinol-cytochrome c reductase complex 7.3 kda protein, Qcr9p
-1.15	CND02620	aconitase
-1.12146	CND04430	ubiquinol-cytochrome-c reductase, Qcr7p
-1.09	CND02030	Methylmalonate-semialdehyde dehydrogenase [acylating], putative
-1.03615	CND00160	adenylate kinase
-1.02393	CNB00140	monooxygenase (NAD biosynthesis), putative
1.12	CNC00200	ubiquinone/menaquinone biosynthesis methyltransferase, putative
1.13	CNM00370	Aryl-alcohol dehydrogenase
1.43	CND02280	oxidoreductase
1.62614	CND02380	NADPH dehydrogenase activity, putative
1.63	CNA05000	NADH dehydrogenase, putative
1.76	CND00720	protein (NADH-flavin reductase, putative)
1.81	CNA04340	mitochondrion protein
1.86	CNN01560	acetate kinase, putative
1.98	CNA01420	oxidoreductase
2.06	CNI00360	oxidoreductase
2.39	CNC06220	glycerate-and formate-dehydrogenase
2.58	CNB03640	oxidoreductase
2.62	CNE02820	mitochondrial ATPase, putative
3.46	CNI02360	NADPH dehydrogenase 2
Oxidative stress- related
-3.8	CND02630	Cytochrome c peroxidase, mitochondrial precursor (CCP1)
-1.60379	CNI01590	manganese superoxide dismutase
-1.48622	CNA05600	catalase A
-1.43	CNE03890	cytochrome-c peroxidase (mitochondrial)
-1.08	CNL06340	Catalase A
1.16	CNK02300	Predicted glutathione S-transferase, Ecm4p
1.34	CNE03540	D-lactaldehyde dehydrogenase
1.35	CNI04380	glutathione S-transferase
2.44	CNG01100	thioredoxin-dependent peroxide reductase
3.5	CNG00600	mannitol-1-phosphate dehydrogenase
Transcription/translation/signalling related
-2.11	CNA01680	heterotrimeric G protein alpha subunit B
-1.94	CNH03110	Fungal specific transcription factor, putative
-1.57006	CNJ03280	tRNA methyltransferase
-1.07	CND05990	fungal Zn(2)-Cys(6) binuclear cluster domain-containing protein
-1.22	CNI02050	hypothetical protein (RNA pol II transcription factor)
-1.11	CNA00930	pelota
1.02	CNE03260	transcriptional activator
1.35	CNA00360	Histidine kinase-like ATPases, putative
Proteasome/ubiquination related
1.12	CNL06570	ubiquitin fusion-degradation 1-like protein
1.08	CNA00530	Proteasome regulatory subunit, putative
1.15	CNE03270	ubiquitin conjugating enzyme
1.06	CNE03020	ATP-dependent 26S proteasome regulatory subunit
1.19	CNG04540	ubiquitin carboxyl-terminal hydrolase 6
1.17	CNA02100	multidrug resistance protein (proteasome regulatory particle)
1.06	CNM01550	endopeptidase
1.15	CNH01360	proteasome subunit alpha type 5
1.37	CNK02010	proteolysis and peptidolysis-related protein (proteasome related)
1.1	CND01660	proteasome core component, putative
1.41	CNB00690	proteasome regulatory particle, putative
1.07	CNK02950	20S proteasome, beta type-4 subunit
1.05	CNC04990	proteasome subunit beta type 2
1.08	CND04320	chaperone (Proteasome maturation factor UMP1)
Cellular metabolic process/others
-2.82	CNM01780	meiotic recombination-related protein
-2.28	CNL06640	phospho-2-dehydro-3-deoxyheptonate aldolase
-2.14	CNN00270	deacetylase
-1.95	CNI00870	haloacid dehalogenase
-1.87537	CND02040	4-aminobutyrate transaminase
-1.7	CNJ02910	glutamate synthase (NADH)
-1.69	CNL05860	Succinyl-CoA:3-ketoacid-coenzyme A transferase, putative
-1.64	CNF01380	dihydropyrimidinase
-1.62	CNH01530	dihydroxy-acid dehydratase
-1.56	CNL06330	purine-cytosine permease
-1.54	CND03800	GAMM1 protein
-1.53	CNA03130	anon-23da protein
-1.44	CNK00580	homoaconitate hydratase
-1.32	CND02340	allantoicase
-1.25	CNH01900	urease
-1.17897	CNH03640	membrane protein
-1.09186	CND05970	cytosine deaminase
-1.04	CNI03710	thiamine biosynthetic bifunctional enzyme
1.08	CNM00950	aspartate aminotransferase mitochondrial precursor
1.08	CNJ02750	MMS2
1.08944	CNC02370	ER-associated protein catabolism-related protein, putative
1.09	CNA07500	uv excision repair protein rhp23
1.19	CNA05880	cytoplasm protein
1.21	CNH00780	Vacuolar import and degradation protein, putative
1.37	CNJ01610	Coenzyme A pyrophosphatase, putative
1.47	CNM00090	glycoprotein
1.48	CNA04020	nucleus protein
1.62	CNG02460	cytoplasm protein
1.74245	CNB05750	racemase
1.99	CNA03960	glyoxal oxidase precursor
2.04	CNK00180	L-serine ammonia-lyase
2.25	CNG00350	opsin 1
3.23	CNH00380	integral to membrane protein
3.51	CNC01660	cytokine inducing-glycoprotein
a. Data are presented as the average changes in expression of genes in wild type with 0.6mM CoCl2 compared
with their expression in wild type without CoCl2
b. Descriptions were obtained from NCBI database (http://www.ncbi.nlm.nih.gov/)with additional hand editing
List contains all functionally annotated, statistically significant genes identified by SAM that have average changes
of greater than 2-fold in wild type strain upon CoCl2 treatment compared with wild type.

## Sheet: Sheet4
Initially dataset was extracted by 2<ratio<0.5 in 4 arrays (out of 7 arrays) and grouped.
Later dataset was modified by 2<mean value of all 7arrays<0.5 filtering.
		Genes that were moved from hypothetical protein set by Susham
		Genes that were moved from hypothetical protein set by Hyeseung
		Genes that were added affter mean value filtering
			Changes made in newly added genes are in Bold
Cnba-07-32_HL3	B3501A-Cy3, B3501ACoCl2-Cy5
Cnba-07-33_HL4	B3501A-Cy3, B3501ACoCl2-Cy5 (2nd)
Cnba-07-34_HL5	B3501A-Cy3, B3501ACoCl2-Cy5 (3rd)
Cnba_53-cypto AB	WT-Cy3, WT/CoCl2-Cy5
Cnba 48_ Crypto KL	WT w/x - Cy3, WT w/CoCl2-Cy5
Cnba-02-21_crypto UV	WT w/x - Cy3, WT-cy5
Cnba-02-63-Crypto12	WTw/x- Cy3 WT-Cy5
	Group Statistic calculations was performed for each Group
Group A Mean	Locus Tag	Description	Gene Ontology Terms	GO Tier2 Component	GO Tier3 Component	GO Tier2 Function	GO Tier3 Function	GO Tier2 Process	GO Tier3 Process
Sterol regulatory pathways
1.05825	CNA05010	C-5 sterol desaturase	cell part;; intracellular;; intracellular organelle;; intracellular part;; membrane-bound organelle	catalytic activity	oxidoreductase activity	cellular process;; metabolic process	biosynthetic process;; cellular metabolic process;; primary metabolic process
1.69037	CND06110	squalene monooxygenase	cell part;; intracellular;; intracellular organelle;; intracellular part;; membrane-bound organelle	catalytic activity	oxidoreductase activity	cellular process;; metabolic process	biosynthetic process;; cellular metabolic process;; primary metabolic process
1.72439	CNC02410	C-4 methyl sterol oxidase	cell part;; intracellular;; intracellular organelle;; intracellular organelle part;; intracellular part;; membrane;; membrane part;; membrane-bound organelle;; organelle membrane;; organelle part	catalytic activity	oxidoreductase activity	cellular process;; metabolic process	biosynthetic process;; cellular metabolic process;; primary metabolic process
2.13761	CNJ01180	stearoyl-CoA 9-desaturase	cell part;; intracellular;; intracellular organelle;; intracellular organelle part;; intracellular part;; membrane;; membrane part;; membrane-bound organelle;; organelle membrane;; organelle part	catalytic activity	oxidoreductase activity	cellular process;; localization;; metabolic process	biosynthetic process;; cellular component organization and biogenesis;; cellular localization;; cellular metabolic process;; primary metabolic process
Iron/copper homeostasis
3.58916	CNE04530	siderochrome-iron transporter	cell part;; intracellular;; intracellular organelle;; intracellular part;; membrane;; membrane-bound organelle;; vesicle	transporter activity	siderophore transporter activity;; substrate-specific transporter activity;; transmembrane transporter activity	biological regulation;; cellular process;; establishment of localization;; localization;; metabolic process	cellular homeostasis;; cellular metabolic process;; establishment of localization;; regulation of biological quality;; transport
2.80524	CNA07920	siderochrome-iron (ferrioxamine) uptake transporter, putative	cell part;; intracellular;; intracellular organelle;; intracellular part;; membrane-bound organelle;; vesicle	transporter activity	siderophore transporter activity;; substrate-specific transporter activity;; transmembrane transporter activity	biological regulation;; cellular process;; establishment of localization;; localization	cellular homeostasis;; establishment of localization;; regulation of biological quality;; transport
1.53827	CNA07060	iron ion homeostasis-related protein	cell part;; intracellular;; intracellular organelle;; intracellular part;; membrane;; membrane part;; membrane-bound organelle			biological regulation;; cellular process	cellular homeostasis;; regulation of biological quality
-2.72713	CND00150	ferric-chelate reductase	cell part;; membrane	catalytic activity	oxidoreductase activity	establishment of localization;; localization	establishment of localization;; transport
2.86022	CNG00110	ferric-chelate reductase	cell part;; membrane	catalytic activity	oxidoreductase activity	biological regulation;; cellular process;; establishment of localization;; localization	cellular homeostasis;; establishment of localization;; regulation of biological quality;; transport
1.38536	CNC05690	ferroxidase	cell fraction;; cell part	catalytic activity	oxidoreductase activity	establishment of localization;; localization	establishment of localization;; transport
-1.19971	CNI03410	iron hydrogenase		catalytic activity	oxidoreductase activity
-1.3622	CNE04050	iron ion transport-related protein	cell part;; intracellular;; intracellular organelle;; intracellular organelle part;; intracellular part;; membrane-bound organelle;; organelle lumen;; organelle part			establishment of localization;; localization	establishment of localization;; transport
1.45985	CNC05700	high-affinity iron permease CaFTR1	cell part;; membrane	transporter activity	substrate-specific transporter activity;; transmembrane transporter activity	establishment of localization;; localization	establishment of localization;; transport
1.71075	CND06030	Ferric-chelate reductase	copper ion import;; ferric-chelate reductase activity;; iron ion transport;; plasma membrane	cell;; cell part	cell part;; membrane	catalytic activity	oxidoreductase activity	establishment of localization;; localization	establishment of localization;; transport
2.43756	CNM02430	high affinity iron permease, putative	high affinity iron ion transport;; iron ion transmembrane transporter activity;; plasma membrane	cell;; cell part	cell part;; membrane	transporter activity	substrate-specific transporter activity;; transmembrane transporter activity	establishment of localization;; localization	establishment of localization;; transport
1.98949	CNG00950	metalloreductase	cell part;; membrane	catalytic activity	oxidoreductase activity	establishment of localization;; localization	establishment of localization;; transport
2.9241	CNM02420	acidic laccase (Cu oxidase)	cell fraction;; cell part	catalytic activity	oxidoreductase activity	establishment of localization;; localization	establishment of localization;; transport
1.00991	CNF01200	heme oxygenase 2
-1.09486	CNL05060	Copper amine oxidase, putative
2.09854	CNG00110	ferric-chelate reductase	ferric-chelate reductase activity;; plasma membrane;; siderophore-iron transport	cell;; cell part	cell part;; membrane	catalytic activity	oxidoreductase activity	biological regulation;; cellular process;; establishment of localization;; localization	cellular homeostasis;; establishment of localization;; regulation of biological quality;; transport
1.76561	CNB00400	siderochrome-iron transporter, putative	cytoplasmic membrane-bound vesicle;; endosome;; siderophore-iron transmembrane transporter activity;; siderophore-iron transport	cell;; cell part;; organelle	cell part;; intracellular;; intracellular organelle;; intracellular part;; membrane-bound organelle;; vesicle	transporter activity	siderophore transporter activity;; substrate-specific transporter activity;; transmembrane transporter activity	biological regulation;; cellular process;; establishment of localization;; localization	cellular homeostasis;; establishment of localization;; regulation of biological quality;; transport																										1.76561	CNB00400	hypothetical protein (CNB00400)	cytoplasmic membrane-bound vesicle;; endosome;; siderophore-iron transmembrane transporter activity;; siderophore-iron transport	cell;; cell part;; organelle	cell part;; intracellular;; intracellular organelle;; intracellular part;; membrane-bound organelle;; vesicle	transporter activity	siderophore transporter activity;; substrate-specific transporter activity;; transmembrane transporter activity	biological regulation;; cellular process;; establishment of localization;; localization	cellular homeostasis;; establishment of localization;; regulation of biological quality;; transport
2.56512	CNG00120	ferrioxamine uptake transporter, putative	cellular iron ion homeostasis;; cytoplasmic membrane-bound vesicle;; endosome;; siderophore-iron (ferrioxamine) uptake transmembrane transporter activity;; siderophore-iron transport	cell;; cell part;; organelle	cell part;; intracellular;; intracellular organelle;; intracellular part;; membrane-bound organelle;; vesicle	transporter activity	siderophore transporter activity;; substrate-specific transporter activity;; transmembrane transporter activity	biological regulation;; cellular process;; establishment of localization;; localization	cellular homeostasis;; establishment of localization;; regulation of biological quality;; transport																										2.56512	CNG00120	hypothetical protein (CNG00120)	cellular iron ion homeostasis;; cytoplasmic membrane-bound vesicle;; endosome;; siderophore-iron (ferrioxamine) uptake transmembrane transporter activity;; siderophore-iron transport	cell;; cell part;; organelle	cell part;; intracellular;; intracellular organelle;; intracellular part;; membrane-bound organelle;; vesicle	transporter activity	siderophore transporter activity;; substrate-specific transporter activity;; transmembrane transporter activity	biological regulation;; cellular process;; establishment of localization;; localization	cellular homeostasis;; establishment of localization;; regulation of biological quality;; transport
Carbohydrate metabolism
1.20445	CNC02510	beta-glucosidase		catalytic activity	hydrolase activity	metabolic process	macromolecule metabolic process;; primary metabolic process
-1.39858	CNL04840	exo-beta-1,3-glucanase	cell part;; external encapsulating structure	catalytic activity	hydrolase activity
-1.156	CNA02580	sorbitol dehydrogenase		catalytic activity	oxidoreductase activity	cellular process;; metabolic process	cellular metabolic process;; macromolecule metabolic process;; primary metabolic process
-1.13345	CNJ00590	glycogen (starch) synthase	cell part;; intracellular;; intracellular part	catalytic activity	transferase activity	cellular process;; metabolic process	cellular metabolic process;; generation of precursor metabolites and energy;; macromolecule metabolic process;; primary metabolic process
1.13247	CNF03530	glycogen phosphorylase	cell part;; intracellular;; intracellular part	catalytic activity	transferase activity	cellular process;; metabolic process	catabolic process;; cellular metabolic process;; generation of precursor metabolites and energy;; macromolecule metabolic process;; primary metabolic process
1.06551	CNF03930	glycogen metabolism-related protein	cell part;; intracellular;; intracellular organelle;; intracellular part;; membrane-bound organelle			cellular process;; metabolic process	cellular metabolic process;; generation of precursor metabolites and energy;; macromolecule metabolic process;; primary metabolic process
-1.24272	CNA06760	galactose metabolism-related protein				cellular process;; metabolic process	cellular metabolic process;; macromolecule metabolic process;; primary metabolic process
3.20046	CNK00070	phosphoketolase		catalytic activity	lyase activity	metabolic process	macromolecule metabolic process;; primary metabolic process
-1.6723	CNC06440	inositol-3-phosphate synthase	cell part;; intracellular;; intracellular part	catalytic activity	isomerase activity	cellular process;; metabolic process	cellular metabolic process;; macromolecule metabolic process;; primary metabolic process
1.12377	CNE05250	enolase 1	cell part;; intracellular;; intracellular part;; protein complex	catalytic activity	lyase activity	cellular process;; metabolic process	biosynthetic process;; catabolic process;; cellular metabolic process;; macromolecule metabolic process;; primary metabolic process
-1.10512	CNI01340	oxidoreductase (arabinose metabolism)	cell part;; intracellular;; intracellular part	catalytic activity	oxidoreductase activity	cellular process;; metabolic process	cellular metabolic process;; macromolecule metabolic process;; primary metabolic process
-1.25923	CNN00140	hydrolase		catalytic activity	hydrolase activity
2.11063	CND04560	Mannose-6-phosphate isomerase, putative
-1.50165	CNE00260	sugar transporter, putative	integral to plasma membrane;; nicotinamide mononucleotide transport	cell;; cell part	cell part;; membrane;; membrane part			establishment of localization;; localization	establishment of localization;; transport
1.09916	CNJ00950	pyruvate decarboxylase	cell part;; intracellular;; intracellular organelle;; intracellular part;; membrane-bound organelle	catalytic activity	lyase activity	cellular process;; metabolic process	cellular metabolic process;; generation of precursor metabolites and energy
transporters
1.18723	CNF00600	trehalose transport-related protein	cell fraction;; cell part	transporter activity	substrate-specific transporter activity;; transmembrane transporter activity	establishment of localization;; localization	establishment of localization;; transport
1.69908	CNE00390	multidrug transporter	cell part;; cellular bud;; intracellular;; intracellular organelle;; intracellular organelle part;; intracellular part;; membrane;; membrane part;; membrane-bound organelle;; organelle membrane;; organelle part;; site of polarized growth	transporter activity	drug transporter activity;; transmembrane transporter activity	establishment of localization;; localization;; response to stimulus	establishment of localization;; response to chemical stimulus;; transport
-2.48638	CNH02990	sugar transporter	cell part;; membrane	transporter activity	substrate-specific transporter activity;; transmembrane transporter activity	establishment of localization;; localization	establishment of localization;; transport
-1.69006	CNC00060	sugar transporter	cell part;; membrane	transporter activity	substrate-specific transporter activity;; transmembrane transporter activity	establishment of localization;; localization	establishment of localization;; transport
1.85518	CNG01480	hexose transport-related protein	cell part;; membrane	transporter activity	substrate-specific transporter activity;; transmembrane transporter activity	establishment of localization;; localization	establishment of localization;; transport
-1.00498	CNG04240	hexose transport-related protein	cell part;; membrane	transporter activity	substrate-specific transporter activity;; transmembrane transporter activity	establishment of localization;; localization	establishment of localization;; transport
1.79456	CNE04320	phosphatidylinositol transporter	cell fraction;; cell part;; intracellular;; intracellular part	transporter activity	substrate-specific transporter activity	establishment of localization;; localization	establishment of localization;; transport
-2.28439	CNB02680	glucose transporter	cell part;; membrane	binding;; molecular transducer activity;; transporter activity	carbohydrate binding;; signal transducer activity;; substrate-specific transporter activity;; transmembrane transporter activity	cellular process;; response to stimulus	cell communication;; response to chemical stimulus;; response to endogenous stimulus
-1.98447	CND05980	nucleoside transporter (UraA)	cell part;; membrane	transporter activity	substrate-specific transporter activity;; transmembrane transporter activity	establishment of localization;; localization	establishment of localization;; transport
-1.0485	CNC01940	monosaccharide transporter	cell part;; membrane	transporter activity		establishment of localization;; localization	establishment of localization;; transport
-1.21721	CNE01880	transmembrane transporter Liz1p	cell part;; membrane	transporter activity	cofactor transporter activity;; vitamin transporter activity	establishment of localization;; localization	establishment of localization;; transport
-1.28724	CNI02800	tartrate transporter	cell part;; membrane	transporter activity	cofactor transporter activity;; vitamin transporter activity	establishment of localization;; localization	establishment of localization;; transport
-1.90545	CND02430	amino acid transporter (LysP)	cell part;; membrane	transporter activity	substrate-specific transporter activity;; transmembrane transporter activity	establishment of localization;; localization	establishment of localization;; transport
-1.16573	CNM00800	amino acid transporter (LysP)	cell part;; membrane	transporter activity	substrate-specific transporter activity;; transmembrane transporter activity	establishment of localization;; localization	establishment of localization;; transport
-1.23143	CNH01210	Pi-transporter A-1	cell part;; membrane;; membrane part	transporter activity	substrate-specific transporter activity;; transmembrane transporter activity	establishment of localization;; localization	establishment of localization;; transport
-1.26575	CNM01030	tricarboxylate carrier	cell part;; intracellular;; intracellular organelle;; intracellular organelle part;; intracellular part;; membrane;; membrane-bound organelle;; organelle envelope;; organelle membrane;; organelle part	transporter activity	transmembrane transporter activity	establishment of localization;; localization	establishment of localization;; transport
-1.27834	CNJ00690	uracil permease	cell part;; membrane	transporter activity	substrate-specific transporter activity;; transmembrane transporter activity	establishment of localization;; localization	establishment of localization;; transport
-1.09102	CNE05340	allantoate transporter, putative	allantoate transmembrane transporter activity;; allantoate transport;; plasma membrane	cell;; cell part	cell part;; membrane	transporter activity	substrate-specific transporter activity;; transmembrane transporter activity	establishment of localization;; localization	establishment of localization;; transport
-1.458	CNK02850	allantoate transporter, putative	allantoate transmembrane transporter activity;; allantoate transport;; plasma membrane	cell;; cell part	cell part;; membrane	transporter activity	substrate-specific transporter activity;; transmembrane transporter activity	establishment of localization;; localization	establishment of localization;; transport
-3.26332	CNM02030	nicotinamide mononucleotide transport, putative	integral to plasma membrane;; nicotinamide mononucleotide transport	cell;; cell part	cell part;; membrane;; membrane part			establishment of localization;; localization	establishment of localization;; transport
-2.15325	CNN02280	uracil/uridine permease, putative	plasma membrane;; uridine transmembrane transporter activity;; uridine transport	cell;; cell part	cell part;; membrane	transporter activity	substrate-specific transporter activity;; transmembrane transporter activity	establishment of localization;; localization	establishment of localization;; transport
-1.20389	CNL04830	Nucleotide-sugar transporter, putative
1.17076	CNL06410	Nitrate/nitrite transporter, putative
-1.02634	CNF00330	gamma-aminobutyric acid transporter (CNF00330)	membrane;; transport	cell;; cell part	cell part;; membrane			establishment of localization;; localization	establishment of localization;; transport
-1.00966	CNN00770	ABC transporter PMR5 (CNN00770)	ATP-binding cassette (ABC) transporter activity;; integral to membrane;; transport	cell;; cell part	cell part;; membrane;; membrane part			establishment of localization;; localization	establishment of localization;; transport
-1.28925	CNC03860	adrenoleukodystrophy protein (CNC03860)	ATP-binding cassette (ABC) transporter activity;; fatty acid transport;; integral to peroxisomal membrane	cell;; cell part;; organelle;; organelle part	cell part;; intracellular;; intracellular organelle;; intracellular organelle part;; intracellular part;; membrane;; membrane part;; membrane-bound organelle;; organelle membrane;; organelle part			establishment of localization;; localization	establishment of localization;; transport
1.41502	CNG04630	efflux protein EncT (CNG04630)
-1.25257	CNB03350	multidrug resistance protein fnx1 (CNB03350)
Mitochondrial function/Energy metabolism
2.08449	CNI00360	oxidoreductase		catalytic activity	oxidoreductase activity	metabolic process	generation of precursor metabolites and energy
1.01212	CND01320	electron transporter	cell fraction;; cell part			cellular process;; metabolic process	biosynthetic process;; cellular metabolic process;; primary metabolic process
-1.12901	CNF00630	electron transporter, transferring electrons within CoQH2-cytochrome c reductase complex	cell part;; intracellular;; intracellular organelle;; intracellular organelle part;; intracellular part;; membrane;; membrane part;; membrane-bound organelle;; organelle envelope;; organelle membrane;; organelle part;; protein complex	catalytic activity	oxidoreductase activity	cellular process;; metabolic process	cellular metabolic process;; generation of precursor metabolites and energy
-2.76959	CNA06950	electron carrier	cell part;; intracellular;; intracellular organelle;; intracellular organelle part;; intracellular part;; membrane-bound organelle;; organelle envelope;; organelle lumen;; organelle part	catalytic activity	oxidoreductase activity	metabolic process	generation of precursor metabolites and energy
-1.40755	CNH02730	NADH-ubiquinone oxidoreductase	cell part;; intracellular;; intracellular organelle;; intracellular part;; membrane-bound organelle	catalytic activity	oxidoreductase activity	cellular process;; metabolic process	cellular metabolic process;; generation of precursor metabolites and energy
-1.99686	CNB01620	L-lactate dehydrogenase (cytochrome)	cell part;; intracellular;; intracellular organelle;; intracellular organelle part;; intracellular part;; membrane-bound organelle;; organelle envelope;; organelle lumen;; organelle part	catalytic activity	oxidoreductase activity	metabolic process	generation of precursor metabolites and energy
-2.27625	CNB01310	NADH-ubiquinone oxidoreductase	cell part;; intracellular;; intracellular organelle;; intracellular part;; membrane-bound organelle	catalytic activity	oxidoreductase activity	metabolic process	generation of precursor metabolites and energy
2.11378	CNA01420	oxidoreductase		catalytic activity	oxidoreductase activity	metabolic process
-1.49736	CNA03530	succinate dehydrogenase (ubiquinone)	cell part;; intracellular;; intracellular organelle;; intracellular organelle part;; intracellular part;; membrane;; membrane part;; membrane-bound organelle;; organelle envelope;; organelle membrane;; organelle part;; protein complex	catalytic activity	oxidoreductase activity	cellular process;; metabolic process	catabolic process;; cellular metabolic process;; generation of precursor metabolites and energy;; macromolecule metabolic process;; primary metabolic process
-3.2138	CNG03480	succinate dehydrogenase iron-sulfur subunit	cell part;; intracellular;; intracellular organelle;; intracellular organelle part;; intracellular part;; membrane;; membrane part;; membrane-bound organelle;; organelle envelope;; organelle membrane;; organelle part;; protein complex	catalytic activity	oxidoreductase activity	cellular process;; metabolic process	catabolic process;; cellular metabolic process;; generation of precursor metabolites and energy;; macromolecule metabolic process;; primary metabolic process
-1.48908	CNI03270	succinate dehydrogenase flavoprotein subunit precursor	cell part;; intracellular;; intracellular organelle;; intracellular organelle part;; intracellular part;; membrane;; membrane part;; membrane-bound organelle;; organelle envelope;; organelle membrane;; organelle part;; protein complex	catalytic activity	oxidoreductase activity	cellular process;; metabolic process	catabolic process;; cellular metabolic process;; generation of precursor metabolites and energy;; macromolecule metabolic process;; primary metabolic process
-1.57326	CNB00800	mitochondrial inner membrane protein	cell part;; intracellular;; intracellular organelle;; intracellular organelle part;; intracellular part;; membrane;; membrane-bound organelle;; organelle envelope;; organelle membrane;; organelle part
-3.03967	CNJ00140	fumarate reductase (NADH)	cell part;; intracellular;; intracellular part	catalytic activity	oxidoreductase activity	metabolic process
1.7708	CND02280	oxidoreductase	cell part;; intracellular;; intracellular organelle;; intracellular part;; membrane-bound organelle	catalytic activity	oxidoreductase activity	cellular process;; metabolic process	cellular metabolic process;; nitrogen compound metabolic process;; primary metabolic process
2.32096	CNC06220	glycerate-and formate-dehydrogenase	cell part;; intracellular;; intracellular organelle;; intracellular part;; membrane-bound organelle	catalytic activity	oxidoreductase activity	metabolic process
3.26763	CNI02360	NADPH dehydrogenase 2	cell part;; intracellular;; intracellular organelle;; intracellular part;; membrane-bound organelle	catalytic activity	oxidoreductase activity
2.34125	CNK00680	oxidoreductase (cyt-b5 - Erg3 both regions)	cell part;; intracellular;; intracellular organelle;; intracellular part;; membrane-bound organelle	catalytic activity	oxidoreductase activity	cellular process;; metabolic process	cellular metabolic process;; primary metabolic process
2.6596	CNB03640	oxidoreductase	cell part;; membrane	catalytic activity	oxidoreductase activity	response to stimulus	response to chemical stimulus;; response to stress
-2.80905	CNA04420	oxidoreductase	cell part;; intracellular;; intracellular organelle;; intracellular part;; membrane-bound organelle	catalytic activity	oxidoreductase activity
-1.77313	CND04070	NADH-ubiquinone oxidoreductase 51 kDa subunit
-1.07961	CNF03360	NADH-ubiquinone oxidoreductase 30.4 kDa subunit, putative
-1.57071	CND02060	Aldehyde dehydrogenase (ALDDH)	cell part;; intracellular;; intracellular organelle;; intracellular part;; membrane-bound organelle	catalytic activity	oxidoreductase activity	metabolic process	generation of precursor metabolites and energy
-1.51013	CNF03900	aldehyde dehydrogenase (alddh)	cell part;; intracellular;; intracellular organelle;; intracellular part;; membrane-bound organelle	catalytic activity	oxidoreductase activity	metabolic process	generation of precursor metabolites and energy
-1.31387	CNI01300	2,4-dichlorophenoxyacetate alpha-ketoglutarate dioxygenase		catalytic activity	oxidoreductase activity
-1.1865	CND02030	Methylmalonate-semialdehyde dehydrogenase [acylating], putative	cell part;; intracellular;; intracellular part	catalytic activity	oxidoreductase activity	cellular process;; metabolic process	biosynthetic process;; cellular metabolic process
-2.06876	CNA01500	alternative oxidase 1		catalytic activity	oxidoreductase activity	metabolic process;; multi-organism process;; response to stimulus	interspecies interaction between organisms;; response to chemical stimulus;; response to stress
-1.61407	CND01070	NADH dehydrogenase (ubiquinone) (complex I)	cell part;; intracellular;; intracellular organelle;; intracellular organelle part;; intracellular part;; membrane;; membrane part;; membrane-bound organelle;; organelle envelope;; organelle membrane;; organelle part;; protein complex	catalytic activity	oxidoreductase activity
1.20976	CNM00370	Aryl-alcohol dehydrogenase		catalytic activity	oxidoreductase activity
2.77136	CNE02820	mitochondrial ATPase, putative	ATPase activity;; mitochondrion	cell;; cell part;; organelle	cell part;; intracellular;; intracellular organelle;; intracellular part;; membrane-bound organelle	catalytic activity	hydrolase activity
-1.96407	CNC02250	hydroxymethylbilane synthase (heme biosyn)	cell part;; intracellular;; intracellular organelle;; intracellular part;; membrane-bound organelle	catalytic activity	transferase activity	cellular process;; metabolic process	biosynthetic process;; cellular metabolic process;; secondary metabolic process
-1.26435	CNF00650	pyruvate carboxylase	cell part;; intracellular;; intracellular part	catalytic activity	ligase activity	cellular process;; metabolic process	biosynthetic process;; cellular metabolic process;; macromolecule metabolic process;; primary metabolic process
-1.90899	CNI03590	phosphoenolpyruvate carboxykinase	cell part;; intracellular;; intracellular part	catalytic activity	lyase activity	cellular process;; metabolic process	biosynthetic process;; cellular metabolic process;; macromolecule metabolic process;; primary metabolic process
-1.08974	CNL04470	ubiquinol-cytochrome C reductase complex core protein 2 precursor	cell part;; intracellular;; intracellular organelle;; intracellular organelle part;; intracellular part;; membrane;; membrane part;; membrane-bound organelle;; organelle envelope;; organelle membrane;; organelle part;; protein complex	catalytic activity;; transporter activity	oxidoreductase activity;; substrate-specific transporter activity;; transmembrane transporter activity	cellular process;; metabolic process	cellular metabolic process;; generation of precursor metabolites and energy
-2.46486	CNB04260	5-aminolevulinate synthase (heme biosyn)	cell part;; intracellular;; intracellular organelle;; intracellular organelle part;; intracellular part;; membrane-bound organelle;; organelle lumen;; organelle part	catalytic activity	transferase activity	cellular process;; metabolic process	biosynthetic process;; cellular metabolic process;; secondary metabolic process
-1.37505	CND02620	aconitase	cell part;; intracellular;; intracellular organelle;; intracellular organelle part;; intracellular part;; membrane-bound organelle;; organelle lumen;; organelle part	catalytic activity	lyase activity	cellular process;; metabolic process	biosynthetic process;; catabolic process;; cellular metabolic process;; generation of precursor metabolites and energy;; macromolecule metabolic process;; nitrogen compound metabolic process;; primary metabolic process
-1.76705	CNM01770	aconitate hydratase	cell part;; intracellular;; intracellular organelle;; intracellular part;; membrane-bound organelle	catalytic activity	lyase activity
-1.367	CNK02510	uroporphyrinogen-III synthase (heme biosyn)		catalytic activity	lyase activity	cellular process;; metabolic process	biosynthetic process;; cellular metabolic process;; secondary metabolic process
-1.07654	CNG00860	mitochondrial processing peptidase beta subunit, mitochondrial precursor (beta-mpp)	cell part;; intracellular;; intracellular organelle;; intracellular organelle part;; intracellular part;; membrane-bound organelle;; organelle lumen;; organelle part;; protein complex	catalytic activity	hydrolase activity	cellular process;; establishment of localization;; localization;; metabolic process	cellular component organization and biogenesis;; cellular localization;; cellular metabolic process;; establishment of cellular localization;; establishment of localization;; establishment of protein localization;; macromolecule localization;; macromolecule metabolic process;; primary metabolic process;; transport
1.90031	CND00720	protein (NADH-flavin reductase, putative)
1.61379	CNA05000	NADH dehydrogenase, putative
1.16864	CNC00200	ubiquinone/menaquinone biosynthesis methyltransferase, putative
-1.72836	CNC07090	NADH dehydrogenase subunit E, putative
-2.50468	CND02080	FMN-dependent dehydrogenase, putative	electron transport;; L-lactate dehydrogenase (cytochrome) activity;; mitochondrial intermembrane space	cell;; cell part;; envelope;; membrane-enclosed lumen;; organelle;; organelle part	cell part;; intracellular;; intracellular organelle;; intracellular organelle part;; intracellular part;; membrane-bound organelle;; organelle envelope;; organelle lumen;; organelle part	catalytic activity	oxidoreductase activity	metabolic process	generation of precursor metabolites and energy
1.62614	CND02380	NADPH dehydrogenase activity, putative	NADPH dehydrogenase activity			catalytic activity	oxidoreductase activity
-1.38128	CNE02800	NADH dehydrogenase subunit B, putative
-1.01392	CNE03960	NADH ubiquinone oxidoreductase subunit, putative
-1.95676	CNF01360	hypothetical protein (NAD binding domain of 6-phosphogluconate dehydrogenase, pentose P pathway)
-1.13059	CNM01810	NADH-ubiquinone oxidoreductase subunits, putative
-1.1937	CNM02270	NADH-ubiquinone oxidoreductase subunits, putative
1.81935	CNN01560	acetate kinase, putative
2.2179	CNA04340	mitochondrion protein	cell part;; intracellular;; intracellular organelle;; intracellular part;; membrane-bound organelle
Oxidative stress- related
-1.27735	CNL06340	Catalase A	cell part;; intracellular;; intracellular organelle;; intracellular organelle part;; intracellular part;; membrane-bound organelle;; organelle part	antioxidant activity;; catalytic activity	oxidoreductase activity;; peroxidase activity	cellular process;; metabolic process	cellular metabolic process
1.25678	CND01490	copper zinc superoxide dismutase	cell part;; intracellular;; intracellular organelle;; intracellular organelle part;; intracellular part;; membrane-bound organelle;; organelle envelope;; organelle lumen;; organelle part	catalytic activity	oxidoreductase activity	biological regulation;; cellular process;; metabolic process	cellular homeostasis;; cellular metabolic process;; regulation of biological quality
3.42933	CNG01100	thioredoxin-dependent peroxide reductase	cell part;; intracellular;; intracellular part	antioxidant activity;; catalytic activity	oxidoreductase activity;; peroxidase activity	biological regulation;; cellular process;; response to stimulus	cellular homeostasis;; regulation of biological process;; regulation of biological quality;; regulation of cellular process;; response to chemical stimulus;; response to stress
-1.35827	CNE03890	cytochrome-c peroxidase (mitochondrial)	cell part;; intracellular;; intracellular organelle;; intracellular organelle part;; intracellular part;; membrane-bound organelle;; organelle envelope;; organelle lumen;; organelle part	antioxidant activity;; catalytic activity	oxidoreductase activity;; peroxidase activity	response to stimulus	response to chemical stimulus;; response to stress
-3.69386	CND02630	Cytochrome c peroxidase, mitochondrial precursor (CCP)	cytochrome-c peroxidase activity;; mitochondrial intermembrane space;; mitochondrion;; response to oxidative stress	cell;; cell part;; envelope;; membrane-enclosed lumen;; organelle;; organelle part	cell part;; intracellular;; intracellular organelle;; intracellular organelle part;; intracellular part;; membrane-bound organelle;; organelle envelope;; organelle lumen;; organelle part	antioxidant activity;; catalytic activity	oxidoreductase activity;; peroxidase activity	response to stimulus	response to chemical stimulus;; response to stress
1.05498	CNK01620	thioredoxin, putative	mitochondrion;; response to oxidative stress;; thiol-disulfide exchange intermediate activity	cell;; cell part;; organelle	cell part;; intracellular;; intracellular organelle;; intracellular part;; membrane-bound organelle	catalytic activity	oxidoreductase activity	response to stimulus	response to chemical stimulus;; response to stress
3.19593	CNG00600	mannitol-1-phosphate dehydrogenase	cell fraction;; cell part;; intracellular;; intracellular organelle;; intracellular organelle part;; intracellular part;; membrane-bound organelle;; organelle lumen;; organelle part	catalytic activity	oxidoreductase activity	metabolic process	generation of precursor metabolites and energy
1.3166	CNE03540	D-lactaldehyde dehydrogenase	cell part;; intracellular;; intracellular organelle;; intracellular part;; membrane-bound organelle	catalytic activity	oxidoreductase activity	response to stimulus	response to stress
1.14171	CNC04200	thioredoxin (allergen cop c2)	cell part;; intracellular;; intracellular organelle;; intracellular part;; membrane-bound organelle	catalytic activity	oxidoreductase activity	response to stimulus	response to chemical stimulus;; response to stress
1.41576	CNI04380	glutathione S-transferase		catalytic activity	transferase activity
-1.48622	CNA05600	catalase A (CNA05600)	catalase activity;; oxygen and reactive oxygen species metabolic process;; peroxisomal matrix	cell;; cell part;; organelle;; organelle part	cell part;; intracellular;; intracellular organelle;; intracellular organelle part;; intracellular part;; membrane-bound organelle;; organelle part	antioxidant activity;; catalytic activity	oxidoreductase activity;; peroxidase activity	cellular process;; metabolic process	cellular metabolic process																																			-1.48622	CNA05600	catalase A (CNA05600)	catalase activity;; oxygen and reactive oxygen species metabolic process;; peroxisomal matrix	cell;; cell part;; organelle;; organelle part	cell part;; intracellular;; intracellular organelle;; intracellular organelle part;; intracellular part;; membrane-bound organelle;; organelle part
Cellular metabolic process
-2.15003	CNL06640	phospho-2-dehydro-3-deoxyheptonate aldolase	cell part;; intracellular;; intracellular organelle;; intracellular part;; membrane-bound organelle	catalytic activity	transferase activity	cellular process;; metabolic process	biosynthetic process;; cellular metabolic process;; nitrogen compound metabolic process;; primary metabolic process
1.24512	CNA04310	3-isopropylmalate dehydrogenase	cell part;; intracellular;; intracellular part	catalytic activity	oxidoreductase activity	cellular process;; metabolic process	biosynthetic process;; cellular metabolic process;; nitrogen compound metabolic process;; primary metabolic process
-1.38594	CNL05500	sulfite reductase	cell part;; intracellular;; intracellular part;; protein complex	catalytic activity	oxidoreductase activity	cellular process;; metabolic process	cellular component organization and biogenesis;; cellular metabolic process
-1.87537	CND02040	4-aminobutyrate transaminase	cell part;; intracellular	catalytic activity	transferase activity	metabolic process	nitrogen compound metabolic process
-1.45271	CNH01530	dihydroxy-acid dehydratase	cell part;; intracellular;; intracellular organelle;; intracellular part;; membrane-bound organelle	catalytic activity	lyase activity	cellular process;; metabolic process	biosynthetic process;; cellular metabolic process;; nitrogen compound metabolic process;; primary metabolic process
-1.52359	CND02340	allantoicase		catalytic activity	hydrolase activity	cellular process;; metabolic process	catabolic process;; cellular metabolic process;; nitrogen compound metabolic process
-1.60772	CNF01380	dihydropyrimidinase	cell part;; intracellular	catalytic activity	hydrolase activity	cellular process;; metabolic process	catabolic process;; cellular metabolic process;; nitrogen compound metabolic process
-1.77191	CNK00580	homoaconitate hydratase	cell part;; intracellular;; intracellular organelle;; intracellular part;; membrane-bound organelle	catalytic activity	lyase activity	cellular process;; metabolic process	biosynthetic process;; cellular metabolic process;; nitrogen compound metabolic process;; primary metabolic process
-1.34904	CNH01900	urease		catalytic activity	hydrolase activity	cellular process;; metabolic process;; multi-organism process	cellular metabolic process;; interspecies interaction between organisms;; nitrogen compound metabolic process
2.19653	CNK00180	L-serine ammonia-lyase	cell part;; intracellular;; intracellular organelle;; intracellular part;; membrane-bound organelle	catalytic activity	lyase activity	cellular process;; metabolic process	catabolic process;; cellular metabolic process;; nitrogen compound metabolic process;; primary metabolic process
-1.25806	CNJ00390	3-methyl-2-oxobutanoate hydroxymethyltransferase, putative	cell part;; intracellular;; intracellular organelle;; intracellular part;; membrane-bound organelle	catalytic activity	transferase activity	cellular process;; metabolic process	biosynthetic process;; cellular metabolic process
1.2722	CND05020	adenine phosphoribosyltransferase	cell part;; intracellular;; intracellular organelle;; intracellular part;; membrane-bound organelle	catalytic activity	transferase activity	cellular process;; metabolic process	biosynthetic process;; cellular metabolic process;; primary metabolic process
1.13552	CNM00950	aspartate aminotransferase mitochondrial precursor	cell part;; intracellular;; intracellular organelle;; intracellular part;; membrane-bound organelle	catalytic activity	transferase activity	cellular process;; metabolic process	biosynthetic process;; catabolic process;; cellular metabolic process;; macromolecule metabolic process;; nitrogen compound metabolic process;; primary metabolic process
-2.30363	CNJ02910	glutamate synthase (NADH) (???)		catalytic activity	oxidoreductase activity	cellular process;; metabolic process	biosynthetic process;; cellular metabolic process;; nitrogen compound metabolic process;; primary metabolic process
-1.02552	CNI03710	thiamine biosynthetic bifunctional enzyme	cell part;; intracellular;; intracellular part	catalytic activity	transferase activity	cellular process;; metabolic process	biosynthetic process;; cellular metabolic process
-1.75476	CNL06330	purine-cytosine permease	cell part;; membrane;; membrane part
1.12811	CNH00780	Vacuolar import and degradation protein, putative	cytoplasmic membrane-bound vesicle;; extrinsic to membrane;; negative regulation of gluconeogenesis;; vesicle-mediated transport	cell;; cell part;; organelle	cell part;; intracellular;; intracellular organelle;; intracellular part;; membrane;; membrane part;; membrane-bound organelle;; vesicle			biological regulation;; cellular process;; establishment of localization;; localization;; metabolic process	biosynthetic process;; cellular metabolic process;; establishment of localization;; macromolecule metabolic process;; primary metabolic process;; regulation of biological process;; regulation of cellular process;; regulation of metabolic process;; transport
1.26088	CNJ01610	Coenzyme A pyrophosphatase, putative
1.1878	CND06130	Laminarinase, putative	1,6-beta-glucan biosynthetic process;; cell wall organization and biogenesis;; glucosidase activity;; Golgi cis cisterna;; integral to membrane	cell;; cell part;; organelle;; organelle part	cell part;; intracellular;; intracellular organelle;; intracellular organelle part;; intracellular part;; membrane;; membrane part;; membrane-bound organelle;; organelle part	catalytic activity	hydrolase activity	cellular process;; metabolic process	biosynthetic process;; cellular component organization and biogenesis;; cellular metabolic process;; macromolecule metabolic process;; primary metabolic process																										1.1878	CND06130	hypothetical protein (CND06130)	1,6-beta-glucan biosynthetic process;; cell wall organization and biogenesis;; glucosidase activity;; Golgi cis cisterna;; integral to membrane	cell;; cell part;; organelle;; organelle part	cell part;; intracellular;; intracellular organelle;; intracellular organelle part;; intracellular part;; membrane;; membrane part;; membrane-bound organelle;; organelle part	catalytic activity	hydrolase activity	cellular process;; metabolic process	biosynthetic process;; cellular component organization and biogenesis;; cellular metabolic process;; macromolecule metabolic process;; primary metabolic process
Transcription/translation/signalling related
1.29017	CNE03260	transcriptional activator	cell part;; intracellular;; intracellular organelle;; intracellular organelle part;; intracellular part;; membrane-bound organelle;; organelle lumen;; organelle part;; protein complex	transcription regulator activity	transcription activator activity	biological regulation;; cellular process;; gene expression;; metabolic process	cellular metabolic process;; macromolecule metabolic process;; primary metabolic process;; regulation of biological process;; regulation of metabolic process;; transcription
-1.13937	CNJ00920	Rab family GTP-binding protein	cell part;; intracellular;; intracellular organelle;; intracellular part;; membrane-bound organelle			cellular process;; establishment of localization;; localization	cellular component organization and biogenesis;; cellular localization;; establishment of cellular localization;; establishment of localization;; establishment of protein localization;; macromolecule localization;; transport
-1.94554	CNA01680	heterotrimeric G protein alpha subunit B	cell part;; membrane;; membrane part;; protein complex			biological regulation;; cellular process;; multi-organism process;; reproduction;; response to stimulus	cell communication;; conjugation;; regulation of biological process;; regulation of cellular process;; response to chemical stimulus;; sexual reproduction
-1.07896	CND00370	transcription factor	cell part;; intracellular;; intracellular organelle;; intracellular part;; membrane-bound organelle	binding;; transcription regulator activity	ion binding;; nucleic acid binding;; transcription factor activity	biological regulation;; cellular process;; gene expression;; metabolic process	cellular metabolic process;; macromolecule metabolic process;; primary metabolic process;; regulation of biological process;; regulation of cellular process;; regulation of gene expression;; regulation of metabolic process;; transcription
-1.57006	CNJ03280	tRNA methyltransferase		catalytic activity	transferase activity	cellular process;; gene expression;; metabolic process	cellular metabolic process;; macromolecule metabolic process;; primary metabolic process;; RNA processing
-1.41291	CND05990	fungal Zn(2)-Cys(6) binuclear cluster domain-containing protein
-1.15173	CNA00930	pelota	cell part;; intracellular;; intracellular part			cellular process;; gene expression;; metabolic process	biosynthetic process;; cell cycle;; cell cycle process;; cellular metabolic process;; macromolecule metabolic process;; primary metabolic process;; translation
1.4932	CNA00360	Histidine kinase-like ATPases, putative	kinase activity;; mitochondrion	cell;; cell part;; organelle	cell part;; intracellular;; intracellular organelle;; intracellular part;; membrane-bound organelle	catalytic activity	transferase activity
-1.91115	CNH03110	Fungal specific transcription factor, putative
-1.20409	CNI02050	hypothetical protein (RNA pol II transcription factor)	nucleus;; positive regulation of transcription from RNA polymerase II promoter;; specific RNA polymerase II transcription factor activity	cell;; cell part;; organelle	cell part;; intracellular;; intracellular organelle;; intracellular part;; membrane-bound organelle	transcription regulator activity	RNA polymerase II transcription factor activity	biological regulation;; cellular process;; gene expression;; metabolic process	cellular metabolic process;; macromolecule metabolic process;; primary metabolic process;; regulation of biological process;; regulation of cellular process;; regulation of gene expression;; regulation of metabolic process;; transcription
-1.0367	CNC06490	Rho GTPase activator	budding cell apical bud growth;; budding cell isotropic bud growth;; intracellular;; invasive growth (sensu Saccharomyces);; pseudohyphal growth;; Rho GTPase activator activity;; signal transducer activity;; small GTPase mediated signal transduction	cell;; cell part	cell part;; intracellular	enzyme regulator activity;; molecular transducer activity	enzyme activator activity;; GTPase regulator activity;; signal transducer activity	biological regulation;; cellular process;; developmental process;; growth;; reproduction;; reproductive process	anatomical structure development;; anatomical structure morphogenesis;; asexual reproduction;; cell communication;; cell division;; cell growth;; cellular component organization and biogenesis;; filamentous growth;; non-developmental growth;; regulation of biological quality;; reproduction of a single-celled organism;; reproductive cellular process;; reproductive process
-1.03253	CNH03410	transcription cofactor	chromatin modification;; conjugation with cellular fusion;; histone acetylation;; invasive growth (sensu Saccharomyces);; pseudohyphal growth;; SAGA complex;; sporulation (sensu Fungi);; transcription cofactor activity	cell;; cell part;; macromolecular complex;; membrane-enclosed lumen;; organelle;; organelle part	cell part;; intracellular;; intracellular organelle;; intracellular organelle part;; intracellular part;; membrane-bound organelle;; organelle lumen;; organelle part;; protein complex	binding;; transcription regulator activity	protein binding;; transcription cofactor activity	biological regulation;; cellular process;; developmental process;; growth;; metabolic process;; multi-organism process;; reproduction;; reproductive process	anatomical structure development;; anatomical structure morphogenesis;; cell division;; cell growth;; cellular component organization and biogenesis;; cellular developmental process;; cellular metabolic process;; conjugation;; filamentous growth;; macromolecule metabolic process;; primary metabolic process;; regulation of biological quality;; reproduction of a single-celled organism;; reproductiv…
-1.14848	CNL05080	transcription factor, putative	amino acid catabolic process;; nucleus;; regulation of transcription, DNA-dependent;; transcription factor activity	cell;; cell part;; organelle	cell part;; intracellular;; intracellular organelle;; intracellular part;; membrane-bound organelle	binding;; transcription regulator activity	nucleic acid binding;; transcription factor activity	biological regulation;; cellular process;; gene expression;; metabolic process	catabolic process;; cellular metabolic process;; macromolecule metabolic process;; nitrogen compound metabolic process;; primary metabolic process;; regulation of biological process;; regulation of cellular process;; regulation of gene expression;; regulation of metabolic process;; transcription																										-1.14848	CNL05080	hypothetical protein (CNL05080)	amino acid catabolic process;; nucleus;; regulation of transcription, DNA-dependent;; transcription factor activity	cell;; cell part;; organelle	cell part;; intracellular;; intracellular organelle;; intracellular part;; membrane-bound organelle	binding;; transcription regulator activity	nucleic acid binding;; transcription factor activity	biological regulation;; cellular process;; gene expression;; metabolic process	catabolic process;; cellular metabolic process;; macromolecule metabolic process;; nitrogen compound metabolic process;; primary metabolic process;; regulation of biological process;; regulation of cellular process;; regulation of gene expression;; regulation of metabolic process;; transcription
Proteasome/ubiquination related
1.0964	CNK02620	ATP-dependent protein binding protein	cell part;; intracellular;; intracellular part	binding	protein binding	cellular process;; metabolic process;; response to stimulus	cellular metabolic process;; macromolecule metabolic process;; primary metabolic process;; response to stress
1.30291	CNB03930	endopeptidase (Ub related???)	cell part;; intracellular;; intracellular part;; protein complex	catalytic activity	hydrolase activity	cellular process;; metabolic process	catabolic process;; cellular metabolic process;; macromolecule metabolic process;; primary metabolic process
1.43429	CNM01550	endopeptidase (Ub related???)	cell part;; intracellular;; intracellular part;; protein complex	catalytic activity	hydrolase activity	cellular process;; metabolic process	catabolic process;; cellular metabolic process;; macromolecule metabolic process;; primary metabolic process
1.22068	CNE03020	endopeptidase (Ub related???)	cell part;; intracellular;; intracellular part;; protein complex	catalytic activity	hydrolase activity	cellular process;; metabolic process	catabolic process;; cellular metabolic process;; macromolecule metabolic process;; primary metabolic process
1.01648	CNG03550	endopeptidase (Ub related???)	cell part;; intracellular;; intracellular part;; protein complex	catalytic activity	hydrolase activity	cellular process;; metabolic process	catabolic process;; cellular metabolic process;; macromolecule metabolic process;; primary metabolic process
1.53348	CNK02950	endopeptidase (Ub related???)	cell part;; intracellular;; intracellular part;; protein complex	catalytic activity	hydrolase activity	cellular process;; metabolic process	catabolic process;; cellular metabolic process;; macromolecule metabolic process;; primary metabolic process
1.26874	CNN00870	endopeptidase (Ub related???)	cell part;; intracellular;; intracellular part;; protein complex	catalytic activity;; structural molecule activity	hydrolase activity	cellular process;; metabolic process	catabolic process;; cellular metabolic process;; macromolecule metabolic process;; primary metabolic process
1.59609	CNC04990	proteasome subunit beta type 2	cell part;; intracellular;; intracellular organelle;; intracellular part;; membrane-bound organelle;; protein complex	catalytic activity	hydrolase activity	cellular process;; metabolic process;; response to stimulus	catabolic process;; cellular metabolic process;; macromolecule metabolic process;; primary metabolic process;; response to stress
1.45115	CNH01360	proteasome subunit alpha type 5	cell part;; intracellular;; intracellular part;; protein complex	catalytic activity	hydrolase activity	cellular process;; metabolic process;; response to stimulus	catabolic process;; cellular metabolic process;; macromolecule metabolic process;; primary metabolic process;; response to stress
1.18417	CNB05540	proteasome subunit alpha type 1	cell part;; intracellular;; intracellular part;; protein complex	catalytic activity	hydrolase activity	cellular process;; metabolic process	catabolic process;; cellular metabolic process;; macromolecule metabolic process;; primary metabolic process
1.06609	CNC03530	proteasome subunit, beta type, 7	cell part;; intracellular;; intracellular part;; protein complex	catalytic activity	hydrolase activity	cellular process;; metabolic process	catabolic process;; cellular metabolic process;; macromolecule metabolic process;; primary metabolic process
1.1783	CNF02080	proteasome component pts1	cell part;; intracellular;; intracellular part;; protein complex	catalytic activity	hydrolase activity	cellular process;; metabolic process	catabolic process;; cellular metabolic process;; macromolecule metabolic process;; primary metabolic process
1.36152	CNB04280	20S proteasome subunit	cell part;; intracellular;; intracellular part;; protein complex	catalytic activity	hydrolase activity	cellular process;; metabolic process	catabolic process;; cellular metabolic process;; macromolecule metabolic process;; primary metabolic process
1.08294	CNF01860	proteasome subunit alpha type 4	cell part;; intracellular;; intracellular part;; protein complex	catalytic activity	hydrolase activity	cellular process;; metabolic process	catabolic process;; cellular metabolic process;; macromolecule metabolic process;; primary metabolic process
1.13007	CNA00350	proteasome regulatory subunit 12	cell part;; intracellular;; intracellular part;; protein complex	catalytic activity	hydrolase activity	cellular process;; metabolic process	catabolic process;; cellular metabolic process;; macromolecule metabolic process;; primary metabolic process
1.1933	CNB02190	26s proteasome non-atpase regulatory subunit 8 (26s proteasome regulatory subunit s14) (p31)	cell part;; intracellular;; intracellular part;; protein complex	catalytic activity	hydrolase activity	cellular process;; metabolic process	catabolic process;; cellular metabolic process;; macromolecule metabolic process;; primary metabolic process
1.46008	CNK02010	proteolysis and peptidolysis-related protein (proteasome related)	cell part;; intracellular;; intracellular part;; protein complex			cellular process;; metabolic process	cellular metabolic process;; macromolecule metabolic process;; primary metabolic process
1.61254	CND04320	chaperone (Proteasome maturation factor UMP1)	cell part;; intracellular;; intracellular part;; protein complex	enzyme regulator activity	enzyme activator activity	metabolic process	catabolic process;; macromolecule metabolic process;; primary metabolic process
1.10958	CNA04640	RPN10-like protein (VWA_26S_proteasome_subunit)	cell part;; intracellular;; intracellular part;; protein complex	catalytic activity	hydrolase activity	cellular process;; metabolic process	catabolic process;; cellular metabolic process;; macromolecule metabolic process;; primary metabolic process
1.38741	CNA02100	multidrug resistance protein (proteasome regulatory particle)	cell part;; intracellular;; intracellular part;; protein complex	catalytic activity	hydrolase activity	cellular process;; metabolic process	catabolic process;; cellular metabolic process;; macromolecule metabolic process;; primary metabolic process
1.21669	CNE03270	ubiquitin conjugating enzyme	cell part;; intracellular;; intracellular organelle;; intracellular organelle part;; intracellular part;; membrane;; membrane part;; membrane-bound organelle;; organelle envelope;; organelle membrane;; organelle part			cellular process;; metabolic process	cellular metabolic process;; macromolecule metabolic process;; primary metabolic process
1.36665	CNG04540	ubiquitin carboxyl-terminal hydrolase 6	cell part;; intracellular;; intracellular part;; protein complex	catalytic activity	hydrolase activity	cellular process;; metabolic process	cellular metabolic process;; macromolecule metabolic process;; primary metabolic process
1.2047	CNA00530	Proteasome regulatory subunit, putative	endopeptidase activity;; proteasome regulatory particle (sensu Eukaryota);; ubiquitin-dependent protein catabolic process	cell;; cell part;; macromolecular complex	cell part;; intracellular;; intracellular part;; protein complex	catalytic activity	hydrolase activity	cellular process;; metabolic process	catabolic process;; cellular metabolic process;; macromolecule metabolic process;; primary metabolic process
1.49567	CNB00690	proteasome regulatory particle, putative	cytoplasm;; endopeptidase activity;; proteasome regulatory particle (sensu Eukaryota);; proteolysis	cell;; cell part;; macromolecular complex	cell part;; intracellular;; intracellular part;; protein complex	catalytic activity	hydrolase activity	cellular process;; metabolic process	cellular metabolic process;; macromolecule metabolic process;; primary metabolic process
1.11354	CNB03070	proteasome core component, putative	endopeptidase activity;; proteasome core complex (sensu Eukaryota);; proteasome core complex, beta-subunit complex (sensu Eukaryota);; response to stress;; ubiquitin-dependent protein catabolic process	cell;; cell part;; macromolecular complex	cell part;; intracellular;; intracellular part;; protein complex	catalytic activity	hydrolase activity	cellular process;; metabolic process;; response to stimulus	catabolic process;; cellular metabolic process;; macromolecule metabolic process;; primary metabolic process;; response to stress
1.39679	CNB04850	proteasome core component, putative	endopeptidase activity;; proteasome core complex, alpha-subunit complex (sensu Eukaryota);; ubiquitin-dependent protein catabolic process	cell;; cell part;; macromolecular complex	cell part;; intracellular;; intracellular part;; protein complex	catalytic activity	hydrolase activity	cellular process;; metabolic process	catabolic process;; cellular metabolic process;; macromolecule metabolic process;; primary metabolic process
1.46184	CND01660	proteasome core component, putative	endopeptidase activity;; proteasome core complex (sensu Eukaryota);; proteasome core complex, alpha-subunit complex (sensu Eukaryota);; ubiquitin-dependent protein catabolic process	cell;; cell part;; macromolecular complex	cell part;; intracellular;; intracellular part;; protein complex	catalytic activity	hydrolase activity	cellular process;; metabolic process	catabolic process;; cellular metabolic process;; macromolecule metabolic process;; primary metabolic process
1.0211	CND02110	proteasome regulatory particle, putative	endopeptidase activity;; proteasome regulatory particle (sensu Eukaryota);; proteasome regulatory particle, lid subcomplex (sensu Eukaryota);; ubiquitin-dependent protein catabolic process	cell;; cell part;; macromolecular complex	cell part;; intracellular;; intracellular part;; protein complex	catalytic activity	hydrolase activity	cellular process;; metabolic process	catabolic process;; cellular metabolic process;; macromolecule metabolic process;; primary metabolic process
1.07556	CNF01080	proteasome core component, putative	endopeptidase activity;; proteasome core complex (sensu Eukaryota);; ubiquitin-dependent protein catabolic process	cell;; cell part;; macromolecular complex	cell part;; intracellular;; intracellular part;; protein complex	catalytic activity	hydrolase activity	cellular process;; metabolic process	catabolic process;; cellular metabolic process;; macromolecule metabolic process;; primary metabolic process
1.24676	CNK00290	proteasome regulatory particle, putative	endopeptidase activity;; proteasome regulatory particle (sensu Eukaryota);; ubiquitin-dependent protein catabolic process	cell;; cell part;; macromolecular complex	cell part;; intracellular;; intracellular part;; protein complex	catalytic activity	hydrolase activity	cellular process;; metabolic process	catabolic process;; cellular metabolic process;; macromolecule metabolic process;; primary metabolic process
1.08366	CNA03730	proteasome subunit beta type 3 (CNA03730)	endopeptidase activity;; proteasome core complex (sensu Eukaryota);; proteasome core complex, beta-subunit complex (sensu Eukaryota);; ubiquitin-dependent protein catabolic process	cell;; cell part;; macromolecular complex	cell part;; intracellular;; intracellular part;; protein complex	catalytic activity	hydrolase activity	cellular process;; metabolic process	catabolic process;; cellular metabolic process;; macromolecule metabolic process;; primary metabolic process
1.14336	CNL06570	ubiquitin fusion-degradation 1-like protein (CNL06570)	endoplasmic reticulum;; mRNA processing;; protein binding;; protein transport;; ubiquitin-dependent protein catabolic process	cell;; cell part;; organelle	cell part;; intracellular;; intracellular organelle;; intracellular part;; membrane-bound organelle	binding	protein binding	cellular process;; establishment of localization;; gene expression;; localization;; metabolic process	catabolic process;; cellular metabolic process;; establishment of localization;; establishment of protein localization;; macromolecule localization;; macromolecule metabolic process;; primary metabolic process;; RNA processing;; transport
1.06913	CNJ03290	ATPase (ATP-dependent 26S proteasome regulatory subunit)	ATPase activity;; endopeptidase activity;; nucleus;; proteasome regulatory particle (sensu Eukaryota);; proteasome regulatory particle, base subcomplex (sensu Eukaryota);; ubiquitin-dependent protein catabolic process	cell;; cell part;; macromolecular complex;; organelle	cell part;; intracellular;; intracellular organelle;; intracellular part;; membrane-bound organelle;; protein complex	catalytic activity	hydrolase activity	cellular process;; metabolic process	catabolic process;; cellular metabolic process;; macromolecule metabolic process;; primary metabolic process
Other
-1.20383	CNN01570	AMP binding protein	cell part;; intracellular;; intracellular organelle;; intracellular organelle part;; intracellular part;; membrane;; membrane-bound organelle;; organelle membrane;; organelle part	binding	nucleotide binding
1.19577	CNJ02750	MMS2	cell fraction;; cell part;; intracellular;; intracellular organelle;; intracellular part;; membrane-bound organelle	catalytic activity	hydrolase activity	cellular process;; developmental process;; establishment of localization;; localization;; metabolic process	catabolic process;; cell cycle;; cell development;; cellular component organization and biogenesis;; cellular developmental process;; cellular metabolic process;; death;; establishment of localization;; establishment of protein localization;; macromolecule localization;; macromolecule metabolic process;; primary metabolic process;; transport
-1.1247	CNA07240	CAP64 gene product - related	cell part;; intracellular;; intracellular part	catalytic activity	transferase activity	biological regulation;; cellular process	cellular homeostasis;; regulation of biological quality
1.11951	CND01740	ceramidase	cell part;; intracellular;; intracellular organelle;; intracellular part;; membrane-bound organelle	catalytic activity	hydrolase activity	cellular process;; metabolic process	cellular metabolic process;; primary metabolic process
-2.94228	CNM01780	meiotic recombination-related protein	cell part;; intracellular;; intracellular organelle;; intracellular organelle part;; intracellular part;; membrane-bound organelle;; non-membrane-bound organelle;; organelle part	binding	nucleic acid binding	cellular process;; metabolic process	cell cycle;; cell cycle process;; cellular metabolic process;; macromolecule metabolic process;; primary metabolic process
1.4208	CNA05880	cytoplasm protein	cell part;; intracellular;; intracellular part
1.2092	CNB04240	cytoplasm protein	cell part;; intracellular;; intracellular part
1.40659	CNG02460	cytoplasm protein	cell part;; intracellular;; intracellular part
-1.67478	CND03800	GAMM1 protein	cell part;; intracellular;; intracellular organelle;; intracellular part;; membrane-bound organelle
1.08944	CNC02370	ER-associated protein catabolism-related protein, putative	cell part;; intracellular;; intracellular organelle;; intracellular part;; membrane;; membrane part;; membrane-bound organelle			cellular process;; metabolic process	catabolic process;; cellular metabolic process;; macromolecule metabolic process;; primary metabolic process
1.01254	CNB01230	cyclophilin A	cell part;; intracellular;; intracellular organelle;; intracellular organelle part;; intracellular part;; membrane-bound organelle;; organelle lumen;; organelle part;; protein complex	catalytic activity	isomerase activity	metabolic process	macromolecule metabolic process;; primary metabolic process
-1.77294	CNI00870	haloacid dehalogenase		catalytic activity	hydrolase activity	metabolic process
3.38024	CNH00380	integral to membrane protein	cell part;; membrane;; membrane part
1.36165	CNA04020	nucleus protein	cell part;; intracellular;; intracellular organelle;; intracellular part;; membrane-bound organelle
1.50644	CNC05980	nucleus protein	cell part;; intracellular;; intracellular organelle;; intracellular part;; membrane-bound organelle
-1.15048	CNA00680	vacuole protein	cell part;; intracellular;; intracellular organelle;; intracellular part;; membrane-bound organelle
-1.48342	CNA03130	anon-23da protein
2.03819	CNA03960	glyoxal oxidase precursor
1.74245	CNB05750	racemase
3.6791	CNC01660	cytokine inducing-glycoprotein
2.53103	CNG00350	opsin 1
1.22848	CNI03330	O-methyltransferase
-1.79897	CNL05860	Succinyl-CoA:3-ketoacid-coenzyme A transferase, putative
1.19892	CNM00090	glycoprotein
-1.0085	CNN02400	cytoplasm protein (CNN02400)	cytoplasm	cell;; cell part	cell part;; intracellular;; intracellular part
-1.19725	CNN00270	deacetylase (CNN00270)	chitin deacetylase activity;; chitosan layer of spore wall	cell;; cell part	cell part;; external encapsulating structure;; external encapsulating structure part	catalytic activity	hydrolase activity
-1.09975	CNJ01840	lactonohydrolase (CNJ01840)
-1.03501	CNG03860	nucleus protein (CNG03860)	nucleus	cell;; cell part;; organelle	cell part;; intracellular;; intracellular organelle;; intracellular part;; membrane-bound organelle
1.16208	CNA07500	uv excision repair protein rhp23	cell part;; intracellular;; intracellular organelle;; intracellular organelle part;; intracellular part;; membrane-bound organelle;; organelle part;; protein complex	binding	nucleic acid binding	biological regulation;; cellular process;; metabolic process;; response to stimulus	catabolic process;; cellular component organization and biogenesis;; cellular metabolic process;; macromolecule metabolic process;; primary metabolic process;; regulation of biological process;; regulation of metabolic process;; response to endogenous stimulus;; response to stress
Heme oxygenase (HO) is an enzyme that catalyzes the degradation of heme. This produces biliverdin, iron, and carbon monoxide
HO is an inducible isoform in response to stress such as oxidative stress, hypoxia, heavy metals, cytokines, etc. Heme oxygenase 2 (HO-2) is a constitutive isoform which is expressed under homeostatic conditions.
Both HO-1 and HO-2 are ubiquitously expressed and catalytically active.
A third heme oxygenase (HO-3) is not catalytically active, but is thought to work in oxygen sensing.
Opsins are a group of light-sensitive 35-55 kDa membrane-bound G protein-coupled receptors of the retinylidene protein family found in photoreceptor cells of the retina.
They are involved in vision, mediating the conversion of a photon of light into an electrochemical signal, the first step in the visual transduction cascade.
[truncated: 44 more columns]

## Sheet: Sheet3
Cnba-07-32_HL3	B3501A-Cy3, B3501ACoCl2-Cy5
Cnba-07-33_HL4	B3501A-Cy3, B3501ACoCl2-Cy5 (2nd)
Cnba-07-34_HL5	B3501A-Cy3, B3501ACoCl2-Cy5 (3rd)
Cnba_53-cypto AB	WT-Cy3, WT/CoCl2-Cy5
Cnba 48_ Crypto KL	WT w/x - Cy3, WT w/CoCl2-Cy5
Cnba-02-21_crypto UV	WT w/x - Cy3, WT-cy5
Cnba-02-63-Crypto12	WTw/x- Cy3 WT-Cy5
	Group Statistic calculations was performed for each Group
Group A Mean	Locus Tag	Description	Gene Ontology Terms	GO Tier2 Component	GO Tier3 Component	GO Tier2 Function	GO Tier3 Function	GO Tier2 Process	GO Tier3 Process
Sterol regulatory pathways
1.72439	CNC02410	C-4 methyl sterol oxidase	cell part;; intracellular;; intracellular organelle;; intracellular organelle part;; intracellular part;; membrane;; membrane part;; membrane-bound organelle;; organelle membrane;; organelle part	catalytic activity	oxidoreductase activity	cellular process;; metabolic process	biosynthetic process;; cellular metabolic process;; primary metabolic process
1.05825	CNA05010	C-5 sterol desaturase	cell part;; intracellular;; intracellular organelle;; intracellular part;; membrane-bound organelle	catalytic activity	oxidoreductase activity	cellular process;; metabolic process	biosynthetic process;; cellular metabolic process;; primary metabolic process
1.69037	CND06110	squalene monooxygenase	cell part;; intracellular;; intracellular organelle;; intracellular part;; membrane-bound organelle	catalytic activity	oxidoreductase activity	cellular process;; metabolic process	biosynthetic process;; cellular metabolic process;; primary metabolic process
2.13761	CNJ01180	stearoyl-CoA 9-desaturase	cell part;; intracellular;; intracellular organelle;; intracellular organelle part;; intracellular part;; membrane;; membrane part;; membrane-bound organelle;; organelle membrane;; organelle part	catalytic activity	oxidoreductase activity	cellular process;; localization;; metabolic process	biosynthetic process;; cellular component organization and biogenesis;; cellular localization;; cellular metabolic process;; primary metabolic process
-0.91842	CNE04370	fatty-acid synthase complex protein	cell part;; intracellular;; intracellular part;; protein complex	catalytic activity	lyase activity;; oxidoreductase activity;; transferase activity	cellular process;; metabolic process	biosynthetic process;; cellular metabolic process;; primary metabolic process
Iron/copper-related (transport) (Iron/copper homeostasis)
3.58916	CNE04530	siderochrome-iron transporter	cell part;; intracellular;; intracellular organelle;; intracellular part;; membrane;; membrane-bound organelle;; vesicle	transporter activity	siderophore transporter activity;; substrate-specific transporter activity;; transmembrane transporter activity	biological regulation;; cellular process;; establishment of localization;; localization;; metabolic process	cellular homeostasis;; cellular metabolic process;; establishment of localization;; regulation of biological quality;; transport
2.80524	CNA07920	siderochrome-iron (ferrioxamine) uptake transporter, putative	cell part;; intracellular;; intracellular organelle;; intracellular part;; membrane-bound organelle;; vesicle	transporter activity	siderophore transporter activity;; substrate-specific transporter activity;; transmembrane transporter activity	biological regulation;; cellular process;; establishment of localization;; localization	cellular homeostasis;; establishment of localization;; regulation of biological quality;; transport
1.53827	CNA07060	iron ion homeostasis-related protein	cell part;; intracellular;; intracellular organelle;; intracellular part;; membrane;; membrane part;; membrane-bound organelle			biological regulation;; cellular process	cellular homeostasis;; regulation of biological quality
-0.82035	CNK02120	copper ion transporter	cell part;; intracellular;; intracellular organelle;; intracellular organelle part;; intracellular part;; membrane;; membrane-bound organelle;; organelle membrane;; organelle part	transporter activity	substrate-specific transporter activity;; transmembrane transporter activity	cellular process;; establishment of localization;; localization	cellular component organization and biogenesis;; cellular localization;; establishment of cellular localization;; establishment of localization;; transport
-2.72713	CND00150	ferric-chelate reductase	cell part;; membrane	catalytic activity	oxidoreductase activity	establishment of localization;; localization	establishment of localization;; transport
-0.73668	CNA02040	ferric reductase transmembrane component	cell part;; membrane	catalytic activity	oxidoreductase activity	biological regulation;; cellular process;; establishment of localization;; localization	cellular homeostasis;; establishment of localization;; regulation of biological quality;; transport
2.86022	CNG00110	ferric-chelate reductase	cell part;; membrane	catalytic activity	oxidoreductase activity	biological regulation;; cellular process;; establishment of localization;; localization	cellular homeostasis;; establishment of localization;; regulation of biological quality;; transport
1.38536	CNC05690	ferroxidase	cell fraction;; cell part	catalytic activity	oxidoreductase activity	establishment of localization;; localization	establishment of localization;; transport
-1.19971	CNI03410	iron hydrogenase		catalytic activity	oxidoreductase activity
-1.3622	CNE04050	iron ion transport-related protein	cell part;; intracellular;; intracellular organelle;; intracellular organelle part;; intracellular part;; membrane-bound organelle;; organelle lumen;; organelle part			establishment of localization;; localization	establishment of localization;; transport
1.45985	CNC05700	high-affinity iron permease CaFTR1	cell part;; membrane	transporter activity	substrate-specific transporter activity;; transmembrane transporter activity	establishment of localization;; localization	establishment of localization;; transport
1.71075	CND06030	Ferric-chelate reductase	copper ion import;; ferric-chelate reductase activity;; iron ion transport;; plasma membrane	cell;; cell part	cell part;; membrane	catalytic activity	oxidoreductase activity	establishment of localization;; localization	establishment of localization;; transport
2.43756	CNM02430	high affinity iron permease, putative	high affinity iron ion transport;; iron ion transmembrane transporter activity;; plasma membrane	cell;; cell part	cell part;; membrane	transporter activity	substrate-specific transporter activity;; transmembrane transporter activity	establishment of localization;; localization	establishment of localization;; transport
1.98949	CNG00950	metalloreductase	cell part;; membrane	catalytic activity	oxidoreductase activity	establishment of localization;; localization	establishment of localization;; transport
2.9241	CNM02420	acidic laccase (Cu oxidase)	cell fraction;; cell part	catalytic activity	oxidoreductase activity	establishment of localization;; localization	establishment of localization;; transport
1.00991	CNF01200	heme oxygenase 2
-1.09486	CNL05060	hypothetical protein (Copper amine oxidase)
Macromolecule metabolism/cellular metabolic process (Carbohydrate metabolism OR Energy metabolism)
-0.97129	CNN02320	1,3-beta-glucan synthase	cell part;; membrane;; membrane part;; protein complex	catalytic activity	transferase activity	cellular process;; metabolic process	biosynthetic process;; cellular component organization and biogenesis;; cellular metabolic process;; macromolecule metabolic process;; primary metabolic process
-0.89662	CNG04420	alpha-1,3-glucan synthase	cell part;; membrane	catalytic activity	transferase activity	cellular process	cellular component organization and biogenesis
1.18723	CNF00600	trehalose transport-related protein (64)	cell fraction;; cell part	transporter activity	substrate-specific transporter activity;; transmembrane transporter activity	establishment of localization;; localization	establishment of localization;; transport
1.20445	CNC02510	beta-glucosidase		catalytic activity	hydrolase activity	metabolic process	macromolecule metabolic process;; primary metabolic process
-0.93454	CNH02270	chitin synthase 4	cell division site;; cell division site part;; cell part;; cellular bud;; intracellular;; intracellular organelle;; intracellular organelle part;; intracellular part;; non-membrane-bound organelle;; organelle part;; site of polarized growth	catalytic activity	transferase activity	cellular process;; metabolic process;; response to stimulus	biosynthetic process;; cell division;; cellular component organization and biogenesis;; cellular metabolic process;; macromolecule metabolic process;; nitrogen compound metabolic process;; primary metabolic process;; response to abiotic stimulus;; response to stress
-2.30363	CNJ02910	glutamate synthase (NADH) (174)		catalytic activity	oxidoreductase activity	cellular process;; metabolic process	biosynthetic process;; cellular metabolic process;; nitrogen compound metabolic process;; primary metabolic process
-1.39858	CNL04840	exo-beta-1,3-glucanase	cell part;; external encapsulating structure	catalytic activity	hydrolase activity
-1.26435	CNF00650	pyruvate carboxylase (131)	cell part;; intracellular;; intracellular part	catalytic activity	ligase activity	cellular process;; metabolic process	biosynthetic process;; cellular metabolic process;; macromolecule metabolic process;; primary metabolic process
-1.90899	CNI03590	phosphoenolpyruvate carboxykinase (132)	cell part;; intracellular;; intracellular part	catalytic activity	lyase activity	cellular process;; metabolic process	biosynthetic process;; cellular metabolic process;; macromolecule metabolic process;; primary metabolic process
-1.156	CNA02580	sorbitol dehydrogenase		catalytic activity	oxidoreductase activity	cellular process;; metabolic process	cellular metabolic process;; macromolecule metabolic process;; primary metabolic process
-1.13345	CNJ00590	glycogen (starch) synthase	cell part;; intracellular;; intracellular part	catalytic activity	transferase activity	cellular process;; metabolic process	cellular metabolic process;; generation of precursor metabolites and energy;; macromolecule metabolic process;; primary metabolic process
1.13247	CNF03530	glycogen phosphorylase	cell part;; intracellular;; intracellular part	catalytic activity	transferase activity	cellular process;; metabolic process	catabolic process;; cellular metabolic process;; generation of precursor metabolites and energy;; macromolecule metabolic process;; primary metabolic process
1.06551	CNF03930	glycogen metabolism-related protein	cell part;; intracellular;; intracellular organelle;; intracellular part;; membrane-bound organelle			cellular process;; metabolic process	cellular metabolic process;; generation of precursor metabolites and energy;; macromolecule metabolic process;; primary metabolic process
-1.24272	CNA06760	galactose metabolism-related protein				cellular process;; metabolic process	cellular metabolic process;; macromolecule metabolic process;; primary metabolic process
-0.91842	CNE04370	fatty-acid synthase complex protein (17)	cell part;; intracellular;; intracellular part;; protein complex	catalytic activity	lyase activity;; oxidoreductase activity;; transferase activity	cellular process;; metabolic process	biosynthetic process;; cellular metabolic process;; primary metabolic process
3.20046	CNK00070	phosphoketolase		catalytic activity	lyase activity	metabolic process	macromolecule metabolic process;; primary metabolic process
-1.6723	CNC06440	inositol-3-phosphate synthase	cell part;; intracellular;; intracellular part	catalytic activity	isomerase activity	cellular process;; metabolic process	cellular metabolic process;; macromolecule metabolic process;; primary metabolic process
1.30291	CNB03930	endopeptidase (201)	cell part;; intracellular;; intracellular part;; protein complex	catalytic activity	hydrolase activity	cellular process;; metabolic process	catabolic process;; cellular metabolic process;; macromolecule metabolic process;; primary metabolic process
1.43429	CNM01550	endopeptidase (202)	cell part;; intracellular;; intracellular part;; protein complex	catalytic activity	hydrolase activity	cellular process;; metabolic process	catabolic process;; cellular metabolic process;; macromolecule metabolic process;; primary metabolic process
1.22068	CNE03020	endopeptidase (203)	cell part;; intracellular;; intracellular part;; protein complex	catalytic activity	hydrolase activity	cellular process;; metabolic process	catabolic process;; cellular metabolic process;; macromolecule metabolic process;; primary metabolic process
1.01648	CNG03550	endopeptidase (204)	cell part;; intracellular;; intracellular part;; protein complex	catalytic activity	hydrolase activity	cellular process;; metabolic process	catabolic process;; cellular metabolic process;; macromolecule metabolic process;; primary metabolic process
-1.96407	CNC02250	hydroxymethylbilane synthase (heme biosyn) (160)	cell part;; intracellular;; intracellular organelle;; intracellular part;; membrane-bound organelle	catalytic activity	transferase activity	cellular process;; metabolic process	biosynthetic process;; cellular metabolic process;; secondary metabolic process
-1.02552	CNI03710	thiamine biosynthetic bifunctional enzyme (175)	cell part;; intracellular;; intracellular part	catalytic activity	transferase activity	cellular process;; metabolic process	biosynthetic process;; cellular metabolic process
1.46008	CNK02010	proteolysis and peptidolysis-related protein (216)	cell part;; intracellular;; intracellular part;; protein complex			cellular process;; metabolic process	cellular metabolic process;; macromolecule metabolic process;; primary metabolic process
1.53348	CNK02950	endopeptidase (205)	cell part;; intracellular;; intracellular part;; protein complex	catalytic activity	hydrolase activity	cellular process;; metabolic process	catabolic process;; cellular metabolic process;; macromolecule metabolic process;; primary metabolic process
1.26874	CNN00870	endopeptidase (206)	cell part;; intracellular;; intracellular part;; protein complex	catalytic activity;; structural molecule activity	hydrolase activity	cellular process;; metabolic process	catabolic process;; cellular metabolic process;; macromolecule metabolic process;; primary metabolic process
1.12377	CNE05250	enolase 1	cell part;; intracellular;; intracellular part;; protein complex	catalytic activity	lyase activity	cellular process;; metabolic process	biosynthetic process;; catabolic process;; cellular metabolic process;; macromolecule metabolic process;; primary metabolic process
-1.10512	CNI01340	oxidoreductase (arabinose metabolism)	cell part;; intracellular;; intracellular part	catalytic activity	oxidoreductase activity	cellular process;; metabolic process	cellular metabolic process;; macromolecule metabolic process;; primary metabolic process
-1.25923	CNN00140	hydrolase		catalytic activity	hydrolase activity
2.11063	CND04560	hypothetical protein (Mannose-6-phosphate isomerase)
-1.50165	CNE00260	hypothetical protein (sugar transporter)	integral to plasma membrane;; nicotinamide mononucleotide transport	cell;; cell part	cell part;; membrane;; membrane part			establishment of localization;; localization	establishment of localization;; transport
Other transporters
1.18723	CNF00600	trehalose transport-related protein	cell fraction;; cell part	transporter activity	substrate-specific transporter activity;; transmembrane transporter activity	establishment of localization;; localization	establishment of localization;; transport
1.69908	CNE00390	multidrug transporter	cell part;; cellular bud;; intracellular;; intracellular organelle;; intracellular organelle part;; intracellular part;; membrane;; membrane part;; membrane-bound organelle;; organelle membrane;; organelle part;; site of polarized growth	transporter activity	drug transporter activity;; transmembrane transporter activity	establishment of localization;; localization;; response to stimulus	establishment of localization;; response to chemical stimulus;; transport
1.74322	CNE00390	multidrug transporter (repeat)	cell part;; cellular bud;; intracellular;; intracellular organelle;; intracellular organelle part;; intracellular part;; membrane;; membrane part;; membrane-bound organelle;; organelle membrane;; organelle part;; site of polarized growth	transporter activity	drug transporter activity;; transmembrane transporter activity	establishment of localization;; localization;; response to stimulus	establishment of localization;; response to chemical stimulus;; transport
1.65836	CNE00390	multidrug transporter (repeat)	cell part;; cellular bud;; intracellular;; intracellular organelle;; intracellular organelle part;; intracellular part;; membrane;; membrane part;; membrane-bound organelle;; organelle membrane;; organelle part;; site of polarized growth	transporter activity	drug transporter activity;; transmembrane transporter activity	establishment of localization;; localization;; response to stimulus	establishment of localization;; response to chemical stimulus;; transport
-2.48638	CNH02990	sugar transporter	cell part;; membrane	transporter activity	substrate-specific transporter activity;; transmembrane transporter activity	establishment of localization;; localization	establishment of localization;; transport
-1.69006	CNC00060	sugar transporter	cell part;; membrane	transporter activity	substrate-specific transporter activity;; transmembrane transporter activity	establishment of localization;; localization	establishment of localization;; transport
1.85518	CNG01480	hexose transport-related protein	cell part;; membrane	transporter activity	substrate-specific transporter activity;; transmembrane transporter activity	establishment of localization;; localization	establishment of localization;; transport
-1.00498	CNG04240	hexose transport-related protein	cell part;; membrane	transporter activity	substrate-specific transporter activity;; transmembrane transporter activity	establishment of localization;; localization	establishment of localization;; transport
1.79456	CNE04320	phosphatidylinositol transporter	cell fraction;; cell part;; intracellular;; intracellular part	transporter activity	substrate-specific transporter activity	establishment of localization;; localization	establishment of localization;; transport
0.89982	CNH00540	galactose transporter	cell part;; membrane	transporter activity	substrate-specific transporter activity;; transmembrane transporter activity	establishment of localization;; localization	establishment of localization;; transport
-2.28439	CNB02680	glucose transporter	cell part;; membrane	binding;; molecular transducer activity;; transporter activity	carbohydrate binding;; signal transducer activity;; substrate-specific transporter activity;; transmembrane transporter activity	cellular process;; response to stimulus	cell communication;; response to chemical stimulus;; response to endogenous stimulus
-1.98447	CND05980	nucleoside transporter (UraA)	cell part;; membrane	transporter activity	substrate-specific transporter activity;; transmembrane transporter activity	establishment of localization;; localization	establishment of localization;; transport
-0.89111	CNF00330	gamma-aminobutyric acid transporter (aa transport)	cell part;; membrane			establishment of localization;; localization	establishment of localization;; transport
-1.0485	CNC01940	monosaccharide transporter	cell part;; membrane	transporter activity		establishment of localization;; localization	establishment of localization;; transport
-1.21721	CNE01880	transmembrane transporter Liz1p	cell part;; membrane	transporter activity	cofactor transporter activity;; vitamin transporter activity	establishment of localization;; localization	establishment of localization;; transport
-1.28724	CNI02800	tartrate transporter	cell part;; membrane	transporter activity	cofactor transporter activity;; vitamin transporter activity	establishment of localization;; localization	establishment of localization;; transport
-1.90545	CND02430	amino acid transporter (LysP)	cell part;; membrane	transporter activity	substrate-specific transporter activity;; transmembrane transporter activity	establishment of localization;; localization	establishment of localization;; transport
-1.16573	CNM00800	amino acid transporter (LysP)	cell part;; membrane	transporter activity	substrate-specific transporter activity;; transmembrane transporter activity	establishment of localization;; localization	establishment of localization;; transport
-1.23143	CNH01210	Pi-transporter A-1	cell part;; membrane;; membrane part	transporter activity	substrate-specific transporter activity;; transmembrane transporter activity	establishment of localization;; localization	establishment of localization;; transport
-1.26575	CNM01030	tricarboxylate carrier	cell part;; intracellular;; intracellular organelle;; intracellular organelle part;; intracellular part;; membrane;; membrane-bound organelle;; organelle envelope;; organelle membrane;; organelle part	transporter activity	transmembrane transporter activity	establishment of localization;; localization	establishment of localization;; transport
-1.27834	CNJ00690	uracil permease	cell part;; membrane	transporter activity	substrate-specific transporter activity;; transmembrane transporter activity	establishment of localization;; localization	establishment of localization;; transport
-0.93385	CNN01260	plasma membrane H(+)-ATPase 1 (133)	cell part;; membrane	catalytic activity;; transporter activity	hydrolase activity;; substrate-specific transporter activity;; transmembrane transporter activity	biological regulation;; establishment of localization;; localization	establishment of localization;; regulation of biological quality;; transport
-1.09102	CNE05340	allantoate transporter, putative	allantoate transmembrane transporter activity;; allantoate transport;; plasma membrane	cell;; cell part	cell part;; membrane	transporter activity	substrate-specific transporter activity;; transmembrane transporter activity	establishment of localization;; localization	establishment of localization;; transport
-1.458	CNK02850	allantoate transporter, putative	allantoate transmembrane transporter activity;; allantoate transport;; plasma membrane	cell;; cell part	cell part;; membrane	transporter activity	substrate-specific transporter activity;; transmembrane transporter activity	establishment of localization;; localization	establishment of localization;; transport
-3.26332	CNM02030	nicotinamide mononucleotide transport, putative	integral to plasma membrane;; nicotinamide mononucleotide transport	cell;; cell part	cell part;; membrane;; membrane part			establishment of localization;; localization	establishment of localization;; transport
-2.15325	CNN02280	uracil/uridine permease, putative	plasma membrane;; uridine transmembrane transporter activity;; uridine transport	cell;; cell part	cell part;; membrane	transporter activity	substrate-specific transporter activity;; transmembrane transporter activity	establishment of localization;; localization	establishment of localization;; transport
-1.20389	CNL04830	hypothetical protein (Nucleotide-sugar transporter)
1.17076	CNL06410	hypothetical protein (Nitrate/nitrite transporter)
Electron transporter Mitochondrial function/Energy metabolism
2.08449	CNI00360	oxidoreductase		catalytic activity	oxidoreductase activity	metabolic process	generation of precursor metabolites and energy
1.01212	CND01320	electron transporter	cell fraction;; cell part			cellular process;; metabolic process	biosynthetic process;; cellular metabolic process;; primary metabolic process
-1.12901	CNF00630	electron transporter, transferring electrons within CoQH2-cytochrome c reductase complex	cell part;; intracellular;; intracellular organelle;; intracellular organelle part;; intracellular part;; membrane;; membrane part;; membrane-bound organelle;; organelle envelope;; organelle membrane;; organelle part;; protein complex	catalytic activity	oxidoreductase activity	cellular process;; metabolic process	cellular metabolic process;; generation of precursor metabolites and energy
-2.76959	CNA06950	electron carrier	cell part;; intracellular;; intracellular organelle;; intracellular organelle part;; intracellular part;; membrane-bound organelle;; organelle envelope;; organelle lumen;; organelle part	catalytic activity	oxidoreductase activity	metabolic process	generation of precursor metabolites and energy
-1.40755	CNH02730	NADH-ubiquinone oxidoreductase	cell part;; intracellular;; intracellular organelle;; intracellular part;; membrane-bound organelle	catalytic activity	oxidoreductase activity	cellular process;; metabolic process	cellular metabolic process;; generation of precursor metabolites and energy
-1.99686	CNB01620	L-lactate dehydrogenase (cytochrome)	cell part;; intracellular;; intracellular organelle;; intracellular organelle part;; intracellular part;; membrane-bound organelle;; organelle envelope;; organelle lumen;; organelle part	catalytic activity	oxidoreductase activity	metabolic process	generation of precursor metabolites and energy
3.19593	CNG00600	mannitol-1-phosphate dehydrogenase (148)	cell fraction;; cell part;; intracellular;; intracellular organelle;; intracellular organelle part;; intracellular part;; membrane-bound organelle;; organelle lumen;; organelle part	catalytic activity	oxidoreductase activity	metabolic process	generation of precursor metabolites and energy
-2.27625	CNB01310	NADH-ubiquinone oxidoreductase	cell part;; intracellular;; intracellular organelle;; intracellular part;; membrane-bound organelle	catalytic activity	oxidoreductase activity	metabolic process	generation of precursor metabolites and energy
2.11378	CNA01420	oxidoreductase		catalytic activity	oxidoreductase activity	metabolic process
-1.49736	CNA03530	succinate dehydrogenase (ubiquinone)	cell part;; intracellular;; intracellular organelle;; intracellular organelle part;; intracellular part;; membrane;; membrane part;; membrane-bound organelle;; organelle envelope;; organelle membrane;; organelle part;; protein complex	catalytic activity	oxidoreductase activity	cellular process;; metabolic process	catabolic process;; cellular metabolic process;; generation of precursor metabolites and energy;; macromolecule metabolic process;; primary metabolic process
-3.2138	CNG03480	succinate dehydrogenase iron-sulfur subunit	cell part;; intracellular;; intracellular organelle;; intracellular organelle part;; intracellular part;; membrane;; membrane part;; membrane-bound organelle;; organelle envelope;; organelle membrane;; organelle part;; protein complex	catalytic activity	oxidoreductase activity	cellular process;; metabolic process	catabolic process;; cellular metabolic process;; generation of precursor metabolites and energy;; macromolecule metabolic process;; primary metabolic process
-1.48908	CNI03270	succinate dehydrogenase flavoprotein subunit precursor	cell part;; intracellular;; intracellular organelle;; intracellular organelle part;; intracellular part;; membrane;; membrane part;; membrane-bound organelle;; organelle envelope;; organelle membrane;; organelle part;; protein complex	catalytic activity	oxidoreductase activity	cellular process;; metabolic process	catabolic process;; cellular metabolic process;; generation of precursor metabolites and energy;; macromolecule metabolic process;; primary metabolic process
-1.57326	CNB00800	mitochondrial inner membrane protein	cell part;; intracellular;; intracellular organelle;; intracellular organelle part;; intracellular part;; membrane;; membrane-bound organelle;; organelle envelope;; organelle membrane;; organelle part
-1.10512	CNI01340	oxidoreductase (62)	cell part;; intracellular;; intracellular part	catalytic activity	oxidoreductase activity	cellular process;; metabolic process	cellular metabolic process;; macromolecule metabolic process;; primary metabolic process
0.85617	CNE00980	coproporphyrinogen oxidase	cell part;; intracellular;; intracellular organelle;; intracellular organelle part;; intracellular part;; membrane;; membrane-bound organelle;; organelle envelope;; organelle membrane;; organelle part	catalytic activity	oxidoreductase activity	cellular process;; metabolic process	biosynthetic process;; cellular metabolic process;; secondary metabolic process
-3.03967	CNJ00140	fumarate reductase (NADH)	cell part;; intracellular;; intracellular part	catalytic activity	oxidoreductase activity	metabolic process
1.98949	CNG00950	metalloreductase (33)	cell part;; membrane	catalytic activity	oxidoreductase activity	establishment of localization;; localization	establishment of localization;; transport
1.7708	CND02280	oxidoreductase	cell part;; intracellular;; intracellular organelle;; intracellular part;; membrane-bound organelle	catalytic activity	oxidoreductase activity	cellular process;; metabolic process	cellular metabolic process;; nitrogen compound metabolic process;; primary metabolic process
2.32096	CNC06220	glycerate-and formate-dehydrogenase	cell part;; intracellular;; intracellular organelle;; intracellular part;; membrane-bound organelle	catalytic activity	oxidoreductase activity	metabolic process
1.3166	CNE03540	D-lactaldehyde dehydrogenase (152)	cell part;; intracellular;; intracellular organelle;; intracellular part;; membrane-bound organelle	catalytic activity	oxidoreductase activity	response to stimulus	response to stress
3.26763	CNI02360	NADPH dehydrogenase 2	cell part;; intracellular;; intracellular organelle;; intracellular part;; membrane-bound organelle	catalytic activity	oxidoreductase activity
2.34125	CNK00680	oxidoreductase (cyt-b5 - Erg3 both regions)	cell part;; intracellular;; intracellular organelle;; intracellular part;; membrane-bound organelle	catalytic activity	oxidoreductase activity	cellular process;; metabolic process	cellular metabolic process;; primary metabolic process
2.6596	CNB03640	oxidoreductase	cell part;; membrane	catalytic activity	oxidoreductase activity	response to stimulus	response to chemical stimulus;; response to stress
-2.80905	CNA04420	oxidoreductase	cell part;; intracellular;; intracellular organelle;; intracellular part;; membrane-bound organelle	catalytic activity	oxidoreductase activity
-1.77313	CND04070	NADH-ubiquinone oxidoreductase 51 kDa subunit
-1.07961	CNF03360	NADH-ubiquinone oxidoreductase 30.4 kDa subunit, putative
-1.57071	CND02060	Aldehyde dehydrogenase (ALDDH)	cell part;; intracellular;; intracellular organelle;; intracellular part;; membrane-bound organelle	catalytic activity	oxidoreductase activity	metabolic process	generation of precursor metabolites and energy
-1.51013	CNF03900	aldehyde dehydrogenase (alddh)	cell part;; intracellular;; intracellular organelle;; intracellular part;; membrane-bound organelle	catalytic activity	oxidoreductase activity	metabolic process	generation of precursor metabolites and energy
-1.31387	CNI01300	2,4-dichlorophenoxyacetate alpha-ketoglutarate dioxygenase		catalytic activity	oxidoreductase activity
-1.1865	CND02030	Methylmalonate-semialdehyde dehydrogenase [acylating], putative	cell part;; intracellular;; intracellular part	catalytic activity	oxidoreductase activity	cellular process;; metabolic process	biosynthetic process;; cellular metabolic process
-2.06876	CNA01500	alternative oxidase 1		catalytic activity	oxidoreductase activity	metabolic process;; multi-organism process;; response to stimulus	interspecies interaction between organisms;; response to chemical stimulus;; response to stress
-1.61407	CND01070	NADH dehydrogenase (ubiquinone) (complex I)	cell part;; intracellular;; intracellular organelle;; intracellular organelle part;; intracellular part;; membrane;; membrane part;; membrane-bound organelle;; organelle envelope;; organelle membrane;; organelle part;; protein complex	catalytic activity	oxidoreductase activity
1.14171	CNC04200	thioredoxin (allergen cop c2) (153)	cell part;; intracellular;; intracellular organelle;; intracellular part;; membrane-bound organelle	catalytic activity	oxidoreductase activity	response to stimulus	response to chemical stimulus;; response to stress
1.20976	CNM00370	Aryl-alcohol dehydrogenase		catalytic activity	oxidoreductase activity
2.9241	CNM02420	acidic laccase (34)	cell fraction;; cell part	catalytic activity	oxidoreductase activity	establishment of localization;; localization	establishment of localization;; transport
-1.08584	CND03480	mitochondrial cytochrome b2, putative (L-lactate dehydrogenase)	electron transport;; L-lactate dehydrogenase (cytochrome) activity;; mitochondrial intermembrane space	cell;; cell part;; envelope;; membrane-enclosed lumen;; organelle;; organelle part	cell part;; intracellular;; intracellular organelle;; intracellular organelle part;; intracellular part;; membrane-bound organelle;; organelle envelope;; organelle lumen;; organelle part	catalytic activity	oxidoreductase activity	metabolic process	generation of precursor metabolites and energy
2.77136	CNE02820	mitochondrial ATPase, putative	ATPase activity;; mitochondrion	cell;; cell part;; organelle	cell part;; intracellular;; intracellular organelle;; intracellular part;; membrane-bound organelle	catalytic activity	hydrolase activity
-1.96407	CNC02250	hydroxymethylbilane synthase (heme biosyn)	cell part;; intracellular;; intracellular organelle;; intracellular part;; membrane-bound organelle	catalytic activity	transferase activity	cellular process;; metabolic process	biosynthetic process;; cellular metabolic process;; secondary metabolic process
-1.26435	CNF00650	pyruvate carboxylase	cell part;; intracellular;; intracellular part	catalytic activity	ligase activity	cellular process;; metabolic process	biosynthetic process;; cellular metabolic process;; macromolecule metabolic process;; primary metabolic process
-1.90899	CNI03590	phosphoenolpyruvate carboxykinase	cell part;; intracellular;; intracellular part	catalytic activity	lyase activity	cellular process;; metabolic process	biosynthetic process;; cellular metabolic process;; macromolecule metabolic process;; primary metabolic process
-0.93385	CNN01260	plasma membrane H(+)-ATPase 1	cell part;; membrane	catalytic activity;; transporter activity	hydrolase activity;; substrate-specific transporter activity;; transmembrane transporter activity	biological regulation;; establishment of localization;; localization	establishment of localization;; regulation of biological quality;; transport
-1.08974	CNL04470	ubiquinol-cytochrome C reductase complex core protein 2 precursor	cell part;; intracellular;; intracellular organelle;; intracellular organelle part;; intracellular part;; membrane;; membrane part;; membrane-bound organelle;; organelle envelope;; organelle membrane;; organelle part;; protein complex	catalytic activity;; transporter activity	oxidoreductase activity;; substrate-specific transporter activity;; transmembrane transporter activity	cellular process;; metabolic process	cellular metabolic process;; generation of precursor metabolites and energy
-2.46486	CNB04260	5-aminolevulinate synthase (heme biosyn)	cell part;; intracellular;; intracellular organelle;; intracellular organelle part;; intracellular part;; membrane-bound organelle;; organelle lumen;; organelle part	catalytic activity	transferase activity	cellular process;; metabolic process	biosynthetic process;; cellular metabolic process;; secondary metabolic process
-1.37505	CND02620	aconitase	cell part;; intracellular;; intracellular organelle;; intracellular organelle part;; intracellular part;; membrane-bound organelle;; organelle lumen;; organelle part	catalytic activity	lyase activity	cellular process;; metabolic process	biosynthetic process;; catabolic process;; cellular metabolic process;; generation of precursor metabolites and energy;; macromolecule metabolic process;; nitrogen compound metabolic process;; primary metabolic process
-1.76705	CNM01770	aconitate hydratase	cell part;; intracellular;; intracellular organelle;; intracellular part;; membrane-bound organelle	catalytic activity	lyase activity
-1.367	CNK02510	uroporphyrinogen-III synthase (heme biosyn)		catalytic activity	lyase activity	cellular process;; metabolic process	biosynthetic process;; cellular metabolic process;; secondary metabolic process
Mitochondrial function/Energy metabolism
2.77136	CNE02820	mitochondrial ATPase, putative (132)	ATPase activity;; mitochondrion	cell;; cell part;; organelle	cell part;; intracellular;; intracellular organelle;; intracellular part;; membrane-bound organelle	catalytic activity	hydrolase activity
-1.07654	CNG00860	mitochondrial processing peptidase beta subunit, mitochondrial precursor (beta-mpp)	cell part;; intracellular;; intracellular organelle;; intracellular organelle part;; intracellular part;; membrane-bound organelle;; organelle lumen;; organelle part;; protein complex	catalytic activity	hydrolase activity	cellular process;; establishment of localization;; localization;; metabolic process	cellular component organization and biogenesis;; cellular localization;; cellular metabolic process;; establishment of cellular localization;; establishment of localization;; establishment of protein localization;; macromolecule localization;; macromolecule metabolic process;; primary metabolic process;; transport
1.90031	CND00720	protein (NADH-flavin reductase, putative)
1.61379	CNA05000	hypothetical protein (NADH dehydrogenase)
1.16864	CNC00200	hypothetical protein (UbiE, Methylase involved in ubiquinone/menaquinone biosynthesis)
-1.72836	CNC07090	hypothetical protein (NADH dehydrogenase subunit E, Complex I)
-2.50468	CND02080	hypothetical protein (FMN-dependent dehydrogenase)	electron transport;; L-lactate dehydrogenase (cytochrome) activity;; mitochondrial intermembrane space	cell;; cell part;; envelope;; membrane-enclosed lumen;; organelle;; organelle part	cell part;; intracellular;; intracellular organelle;; intracellular organelle part;; intracellular part;; membrane-bound organelle;; organelle envelope;; organelle lumen;; organelle part	catalytic activity	oxidoreductase activity	metabolic process	generation of precursor metabolites and energy
1.62614	CND02380	hypothetical protein (CND02380)	NADPH dehydrogenase activity			catalytic activity	oxidoreductase activity
-1.38128	CNE02800	hypothetical protein (NADH dehydrogenase subunit B)
-1.01392	CNE03960	hypothetical protein (NADH ubiquinone oxidoreductase subunit NDUFA12, Complex I)
-1.95676	CNF01360	hypothetical protein (NAD binding domain of 6-phosphogluconate dehydrogenase, pentose P pathway)
-1.13059	CNM01810	hypothetical protein (ETC complex I subunit conserved region)
-1.1937	CNM02270	hypothetical protein (ETC complex I subunit conserved region)
1.81935	CNN01560	hypothetical protein (acetate kinase)
Oxidative stress- related
-1.08974	CNL04470	ubiquinol-cytochrome C reductase complex core protein 2 precursor (137)	cell part;; intracellular;; intracellular organelle;; intracellular organelle part;; intracellular part;; membrane;; membrane part;; membrane-bound organelle;; organelle envelope;; organelle membrane;; organelle part;; protein complex	catalytic activity;; transporter activity	oxidoreductase activity;; substrate-specific transporter activity;; transmembrane transporter activity	cellular process;; metabolic process	cellular metabolic process;; generation of precursor metabolites and energy
-1.27735	CNL06340	Catalase A	cell part;; intracellular;; intracellular organelle;; intracellular organelle part;; intracellular part;; membrane-bound organelle;; organelle part	antioxidant activity;; catalytic activity	oxidoreductase activity;; peroxidase activity	cellular process;; metabolic process	cellular metabolic process
1.25678	CND01490	copper zinc superoxide dismutase	cell part;; intracellular;; intracellular organelle;; intracellular organelle part;; intracellular part;; membrane-bound organelle;; organelle envelope;; organelle lumen;; organelle part	catalytic activity	oxidoreductase activity	biological regulation;; cellular process;; metabolic process	cellular homeostasis;; cellular metabolic process;; regulation of biological quality
3.42933	CNG01100	thioredoxin-dependent peroxide reductase	cell part;; intracellular;; intracellular part	antioxidant activity;; catalytic activity	oxidoreductase activity;; peroxidase activity	biological regulation;; cellular process;; response to stimulus	cellular homeostasis;; regulation of biological process;; regulation of biological quality;; regulation of cellular process;; response to chemical stimulus;; response to stress
-1.35827	CNE03890	cytochrome-c peroxidase (mitochondrial)	cell part;; intracellular;; intracellular organelle;; intracellular organelle part;; intracellular part;; membrane-bound organelle;; organelle envelope;; organelle lumen;; organelle part	antioxidant activity;; catalytic activity	oxidoreductase activity;; peroxidase activity	response to stimulus	response to chemical stimulus;; response to stress
-0.88085	CNI01590	manganese superoxide dismutase	cell part;; intracellular;; intracellular organelle;; intracellular organelle part;; intracellular part;; membrane-bound organelle;; organelle lumen;; organelle part	catalytic activity	oxidoreductase activity	cellular process;; metabolic process	cellular metabolic process
-3.69386	CND02630	Cytochrome c peroxidase, mitochondrial precursor (CCP)	cytochrome-c peroxidase activity;; mitochondrial intermembrane space;; mitochondrion;; response to oxidative stress	cell;; cell part;; envelope;; membrane-enclosed lumen;; organelle;; organelle part	cell part;; intracellular;; intracellular organelle;; intracellular organelle part;; intracellular part;; membrane-bound organelle;; organelle envelope;; organelle lumen;; organelle part	antioxidant activity;; catalytic activity	oxidoreductase activity;; peroxidase activity	response to stimulus	response to chemical stimulus;; response to stress
1.05498	CNK01620	thioredoxin, putative	mitochondrion;; response to oxidative stress;; thiol-disulfide exchange intermediate activity	cell;; cell part;; organelle	cell part;; intracellular;; intracellular organelle;; intracellular part;; membrane-bound organelle	catalytic activity	oxidoreductase activity	response to stimulus	response to chemical stimulus;; response to stress
3.19593	CNG00600	mannitol-1-phosphate dehydrogenase	cell fraction;; cell part;; intracellular;; intracellular organelle;; intracellular organelle part;; intracellular part;; membrane-bound organelle;; organelle lumen;; organelle part	catalytic activity	oxidoreductase activity	metabolic process	generation of precursor metabolites and energy
1.3166	CNE03540	D-lactaldehyde dehydrogenase	cell part;; intracellular;; intracellular organelle;; intracellular part;; membrane-bound organelle	catalytic activity	oxidoreductase activity	response to stimulus	response to stress
1.14171	CNC04200	thioredoxin (allergen cop c2)	cell part;; intracellular;; intracellular organelle;; intracellular part;; membrane-bound organelle	catalytic activity	oxidoreductase activity	response to stimulus	response to chemical stimulus;; response to stress
1.41576	CNI04380	glutathione S-transferase		catalytic activity	transferase activity
Nitrgen compound metabolism (Cellular metabolic process)
-2.15003	CNL06640	phospho-2-dehydro-3-deoxyheptonate aldolase	cell part;; intracellular;; intracellular organelle;; intracellular part;; membrane-bound organelle	catalytic activity	transferase activity	cellular process;; metabolic process	biosynthetic process;; cellular metabolic process;; nitrogen compound metabolic process;; primary metabolic process
1.24512	CNA04310	3-isopropylmalate dehydrogenase	cell part;; intracellular;; intracellular part	catalytic activity	oxidoreductase activity	cellular process;; metabolic process	biosynthetic process;; cellular metabolic process;; nitrogen compound metabolic process;; primary metabolic process
-0.94997	CNI02030	aspartate kinase		catalytic activity	transferase activity	cellular process;; metabolic process	cellular metabolic process;; nitrogen compound metabolic process;; primary metabolic process
-1.38594	CNL05500	sulfite reductase	cell part;; intracellular;; intracellular part;; protein complex	catalytic activity	oxidoreductase activity	cellular process;; metabolic process	cellular component organization and biogenesis;; cellular metabolic process
-1.87537	CND02040	4-aminobutyrate transaminase	cell part;; intracellular	catalytic activity	transferase activity	metabolic process	nitrogen compound metabolic process
-1.45271	CNH01530	dihydroxy-acid dehydratase	cell part;; intracellular;; intracellular organelle;; intracellular part;; membrane-bound organelle	catalytic activity	lyase activity	cellular process;; metabolic process	biosynthetic process;; cellular metabolic process;; nitrogen compound metabolic process;; primary metabolic process
-1.52359	CND02340	allantoicase		catalytic activity	hydrolase activity	cellular process;; metabolic process	catabolic process;; cellular metabolic process;; nitrogen compound metabolic process
-1.60772	CNF01380	dihydropyrimidinase	cell part;; intracellular	catalytic activity	hydrolase activity	cellular process;; metabolic process	catabolic process;; cellular metabolic process;; nitrogen compound metabolic process
-1.77191	CNK00580	homoaconitate hydratase	cell part;; intracellular;; intracellular organelle;; intracellular part;; membrane-bound organelle	catalytic activity	lyase activity	cellular process;; metabolic process	biosynthetic process;; cellular metabolic process;; nitrogen compound metabolic process;; primary metabolic process
-1.34904	CNH01900	urease		catalytic activity	hydrolase activity	cellular process;; metabolic process;; multi-organism process	cellular metabolic process;; interspecies interaction between organisms;; nitrogen compound metabolic process
2.19653	CNK00180	L-serine ammonia-lyase	cell part;; intracellular;; intracellular organelle;; intracellular part;; membrane-bound organelle	catalytic activity	lyase activity	cellular process;; metabolic process	catabolic process;; cellular metabolic process;; nitrogen compound metabolic process;; primary metabolic process
-1.25806	CNJ00390	3-methyl-2-oxobutanoate hydroxymethyltransferase, putative	cell part;; intracellular;; intracellular organelle;; intracellular part;; membrane-bound organelle	catalytic activity	transferase activity	cellular process;; metabolic process	biosynthetic process;; cellular metabolic process
1.2722	CND05020	adenine phosphoribosyltransferase	cell part;; intracellular;; intracellular organelle;; intracellular part;; membrane-bound organelle	catalytic activity	transferase activity	cellular process;; metabolic process	biosynthetic process;; cellular metabolic process;; primary metabolic process
1.13552	CNM00950	aspartate aminotransferase mitochondrial precursor	cell part;; intracellular;; intracellular organelle;; intracellular part;; membrane-bound organelle	catalytic activity	transferase activity	cellular process;; metabolic process	biosynthetic process;; catabolic process;; cellular metabolic process;; macromolecule metabolic process;; nitrogen compound metabolic process;; primary metabolic process
-2.30363	CNJ02910	glutamate synthase (NADH) (???)		catalytic activity	oxidoreductase activity	cellular process;; metabolic process	biosynthetic process;; cellular metabolic process;; nitrogen compound metabolic process;; primary metabolic process
-1.02552	CNI03710	thiamine biosynthetic bifunctional enzyme	cell part;; intracellular;; intracellular part	catalytic activity	transferase activity	cellular process;; metabolic process	biosynthetic process;; cellular metabolic process
-0.82359	CNI03300	phosphoribosylformylglycinamidine synthase	cell part;; intracellular;; intracellular part	catalytic activity	ligase activity	cellular process;; metabolic process	biosynthetic process;; cellular metabolic process;; primary metabolic process
-1.75476	CNL06330	purine-cytosine permease	cell part;; membrane;; membrane part
1.12811	CNH00780	hypothetical protein (Vacuolar import and degradation protein)	cytoplasmic membrane-bound vesicle;; extrinsic to membrane;; negative regulation of gluconeogenesis;; vesicle-mediated transport	cell;; cell part;; organelle	cell part;; intracellular;; intracellular organelle;; intracellular part;; membrane;; membrane part;; membrane-bound organelle;; vesicle			biological regulation;; cellular process;; establishment of localization;; localization;; metabolic process	biosynthetic process;; cellular metabolic process;; establishment of localization;; macromolecule metabolic process;; primary metabolic process;; regulation of biological process;; regulation of cellular process;; regulation of metabolic process;; transport
1.26088	CNJ01610	hypothetical protein (Coenzyme A pyrophosphatase (CoAse))
Transcription/translation/signalling related
1.29017	CNE03260	transcriptional activator	cell part;; intracellular;; intracellular organelle;; intracellular organelle part;; intracellular part;; membrane-bound organelle;; organelle lumen;; organelle part;; protein complex	transcription regulator activity	transcription activator activity	biological regulation;; cellular process;; gene expression;; metabolic process	cellular metabolic process;; macromolecule metabolic process;; primary metabolic process;; regulation of biological process;; regulation of metabolic process;; transcription
-1.13937	CNJ00920	Rab family GTP-binding protein	cell part;; intracellular;; intracellular organelle;; intracellular part;; membrane-bound organelle			cellular process;; establishment of localization;; localization	cellular component organization and biogenesis;; cellular localization;; establishment of cellular localization;; establishment of localization;; establishment of protein localization;; macromolecule localization;; transport
1.59609	CNC04990	proteasome subunit beta type 2 (207)	cell part;; intracellular;; intracellular organelle;; intracellular part;; membrane-bound organelle;; protein complex	catalytic activity	hydrolase activity	cellular process;; metabolic process;; response to stimulus	catabolic process;; cellular metabolic process;; macromolecule metabolic process;; primary metabolic process;; response to stress
1.45115	CNH01360	proteasome subunit alpha type 5 (208)	cell part;; intracellular;; intracellular part;; protein complex	catalytic activity	hydrolase activity	cellular process;; metabolic process;; response to stimulus	catabolic process;; cellular metabolic process;; macromolecule metabolic process;; primary metabolic process;; response to stress
1.18417	CNB05540	proteasome subunit alpha type 1 (209)	cell part;; intracellular;; intracellular part;; protein complex	catalytic activity	hydrolase activity	cellular process;; metabolic process	catabolic process;; cellular metabolic process;; macromolecule metabolic process;; primary metabolic process
1.06609	CNC03530	proteasome subunit, beta type, 7 (210)	cell part;; intracellular;; intracellular part;; protein complex	catalytic activity	hydrolase activity	cellular process;; metabolic process	catabolic process;; cellular metabolic process;; macromolecule metabolic process;; primary metabolic process
1.1783	CNF02080	proteasome component pts1 (211)	cell part;; intracellular;; intracellular part;; protein complex	catalytic activity	hydrolase activity	cellular process;; metabolic process	catabolic process;; cellular metabolic process;; macromolecule metabolic process;; primary metabolic process
1.36152	CNB04280	20S proteasome subunit (212)	cell part;; intracellular;; intracellular part;; protein complex	catalytic activity	hydrolase activity	cellular process;; metabolic process	catabolic process;; cellular metabolic process;; macromolecule metabolic process;; primary metabolic process
1.08294	CNF01860	proteasome subunit alpha type 4 (213)	cell part;; intracellular;; intracellular part;; protein complex	catalytic activity	hydrolase activity	cellular process;; metabolic process	catabolic process;; cellular metabolic process;; macromolecule metabolic process;; primary metabolic process
1.13007	CNA00350	proteasome regulatory subunit 12 (214)	cell part;; intracellular;; intracellular part;; protein complex	catalytic activity	hydrolase activity	cellular process;; metabolic process	catabolic process;; cellular metabolic process;; macromolecule metabolic process;; primary metabolic process
1.1933	CNB02190	26s proteasome non-atpase regulatory subunit 8 (26s proteasome regulatory subunit s14) (p31) (215)	cell part;; intracellular;; intracellular part;; protein complex	catalytic activity	hydrolase activity	cellular process;; metabolic process	catabolic process;; cellular metabolic process;; macromolecule metabolic process;; primary metabolic process
-1.94554	CNA01680	heterotrimeric G protein alpha subunit B	cell part;; membrane;; membrane part;; protein complex			biological regulation;; cellular process;; multi-organism process;; reproduction;; response to stimulus	cell communication;; conjugation;; regulation of biological process;; regulation of cellular process;; response to chemical stimulus;; sexual reproduction
-1.07896	CND00370	transcription factor	cell part;; intracellular;; intracellular organelle;; intracellular part;; membrane-bound organelle	binding;; transcription regulator activity	ion binding;; nucleic acid binding;; transcription factor activity	biological regulation;; cellular process;; gene expression;; metabolic process	cellular metabolic process;; macromolecule metabolic process;; primary metabolic process;; regulation of biological process;; regulation of cellular process;; regulation of gene expression;; regulation of metabolic process;; transcription
-0.83702	CND06220	translation elongation factor 2	cell part;; intracellular;; intracellular organelle;; intracellular part;; non-membrane-bound organelle;; ribonucleoprotein complex	binding;; translation regulator activity	nucleic acid binding;; translation factor activity, nucleic acid binding	cellular process;; gene expression;; metabolic process	biosynthetic process;; cellular metabolic process;; macromolecule metabolic process;; primary metabolic process;; translation
-1.57006	CNJ03280	tRNA methyltransferase		catalytic activity	transferase activity	cellular process;; gene expression;; metabolic process	cellular metabolic process;; macromolecule metabolic process;; primary metabolic process;; RNA processing
-1.41291	CND05990	fungal Zn(2)-Cys(6) binuclear cluster domain-containing protein
-1.15173	CNA00930	pelota	cell part;; intracellular;; intracellular part			cellular process;; gene expression;; metabolic process	biosynthetic process;; cell cycle;; cell cycle process;; cellular metabolic process;; macromolecule metabolic process;; primary metabolic process;; translation
1.16208	CNA07500	uv excision repair protein rhp23	cell part;; intracellular;; intracellular organelle;; intracellular organelle part;; intracellular part;; membrane-bound organelle;; organelle part;; protein complex	binding	nucleic acid binding	biological regulation;; cellular process;; metabolic process;; response to stimulus	catabolic process;; cellular component organization and biogenesis;; cellular metabolic process;; macromolecule metabolic process;; primary metabolic process;; regulation of biological process;; regulation of metabolic process;; response to endogenous stimulus;; response to stress
1.4932	CNA00360	hypothetical protein (Histidine kinase-like ATPases)	kinase activity;; mitochondrion	cell;; cell part;; organelle	cell part;; intracellular;; intracellular organelle;; intracellular part;; membrane-bound organelle	catalytic activity	transferase activity
-1.91115	CNH03110	hypothetical protein (Fungal specific transcription factor)
-1.20409	CNI02050	hypothetical protein (RNA pol II transcription factor)	nucleus;; positive regulation of transcription from RNA polymerase II promoter;; specific RNA polymerase II transcription factor activity	cell;; cell part;; organelle	cell part;; intracellular;; intracellular organelle;; intracellular part;; membrane-bound organelle	transcription regulator activity	RNA polymerase II transcription factor activity	biological regulation;; cellular process;; gene expression;; metabolic process	cellular metabolic process;; macromolecule metabolic process;; primary metabolic process;; regulation of biological process;; regulation of cellular process;; regulation of gene expression;; regulation of metabolic process;; transcription
Proteasome related
1.0964	CNK02620	ATP-dependent protein binding protein	cell part;; intracellular;; intracellular part	binding	protein binding	cellular process;; metabolic process;; response to stimulus	cellular metabolic process;; macromolecule metabolic process;; primary metabolic process;; response to stress
1.30291	CNB03930	endopeptidase (Ub related???)	cell part;; intracellular;; intracellular part;; protein complex	catalytic activity	hydrolase activity	cellular process;; metabolic process	catabolic process;; cellular metabolic process;; macromolecule metabolic process;; primary metabolic process
1.43429	CNM01550	endopeptidase (Ub related???)	cell part;; intracellular;; intracellular part;; protein complex	catalytic activity	hydrolase activity	cellular process;; metabolic process	catabolic process;; cellular metabolic process;; macromolecule metabolic process;; primary metabolic process
1.22068	CNE03020	endopeptidase (Ub related???)	cell part;; intracellular;; intracellular part;; protein complex	catalytic activity	hydrolase activity	cellular process;; metabolic process	catabolic process;; cellular metabolic process;; macromolecule metabolic process;; primary metabolic process
1.01648	CNG03550	endopeptidase (Ub related???)	cell part;; intracellular;; intracellular part;; protein complex	catalytic activity	hydrolase activity	cellular process;; metabolic process	catabolic process;; cellular metabolic process;; macromolecule metabolic process;; primary metabolic process
1.53348	CNK02950	endopeptidase (Ub related???)	cell part;; intracellular;; intracellular part;; protein complex	catalytic activity	hydrolase activity	cellular process;; metabolic process	catabolic process;; cellular metabolic process;; macromolecule metabolic process;; primary metabolic process
1.26874	CNN00870	endopeptidase (Ub related???)	cell part;; intracellular;; intracellular part;; protein complex	catalytic activity;; structural molecule activity	hydrolase activity	cellular process;; metabolic process	catabolic process;; cellular metabolic process;; macromolecule metabolic process;; primary metabolic process
1.59609	CNC04990	proteasome subunit beta type 2	cell part;; intracellular;; intracellular organelle;; intracellular part;; membrane-bound organelle;; protein complex	catalytic activity	hydrolase activity	cellular process;; metabolic process;; response to stimulus	catabolic process;; cellular metabolic process;; macromolecule metabolic process;; primary metabolic process;; response to stress
1.45115	CNH01360	proteasome subunit alpha type 5	cell part;; intracellular;; intracellular part;; protein complex	catalytic activity	hydrolase activity	cellular process;; metabolic process;; response to stimulus	catabolic process;; cellular metabolic process;; macromolecule metabolic process;; primary metabolic process;; response to stress
1.18417	CNB05540	proteasome subunit alpha type 1	cell part;; intracellular;; intracellular part;; protein complex	catalytic activity	hydrolase activity	cellular process;; metabolic process	catabolic process;; cellular metabolic process;; macromolecule metabolic process;; primary metabolic process
1.06609	CNC03530	proteasome subunit, beta type, 7	cell part;; intracellular;; intracellular part;; protein complex	catalytic activity	hydrolase activity	cellular process;; metabolic process	catabolic process;; cellular metabolic process;; macromolecule metabolic process;; primary metabolic process
1.1783	CNF02080	proteasome component pts1	cell part;; intracellular;; intracellular part;; protein complex	catalytic activity	hydrolase activity	cellular process;; metabolic process	catabolic process;; cellular metabolic process;; macromolecule metabolic process;; primary metabolic process
1.36152	CNB04280	20S proteasome subunit	cell part;; intracellular;; intracellular part;; protein complex	catalytic activity	hydrolase activity	cellular process;; metabolic process	catabolic process;; cellular metabolic process;; macromolecule metabolic process;; primary metabolic process
1.08294	CNF01860	proteasome subunit alpha type 4	cell part;; intracellular;; intracellular part;; protein complex	catalytic activity	hydrolase activity	cellular process;; metabolic process	catabolic process;; cellular metabolic process;; macromolecule metabolic process;; primary metabolic process
1.13007	CNA00350	proteasome regulatory subunit 12	cell part;; intracellular;; intracellular part;; protein complex	catalytic activity	hydrolase activity	cellular process;; metabolic process	catabolic process;; cellular metabolic process;; macromolecule metabolic process;; primary metabolic process
1.1933	CNB02190	26s proteasome non-atpase regulatory subunit 8 (26s proteasome regulatory subunit s14) (p31)	cell part;; intracellular;; intracellular part;; protein complex	catalytic activity	hydrolase activity	cellular process;; metabolic process	catabolic process;; cellular metabolic process;; macromolecule metabolic process;; primary metabolic process
1.46008	CNK02010	proteolysis and peptidolysis-related protein (proteasome related)	cell part;; intracellular;; intracellular part;; protein complex			cellular process;; metabolic process	cellular metabolic process;; macromolecule metabolic process;; primary metabolic process
1.61254	CND04320	chaperone	cell part;; intracellular;; intracellular part;; protein complex	enzyme regulator activity	enzyme activator activity	metabolic process	catabolic process;; macromolecule metabolic process;; primary metabolic process
1.10958	CNA04640	RPN10-like protein	cell part;; intracellular;; intracellular part;; protein complex	catalytic activity	hydrolase activity	cellular process;; metabolic process	catabolic process;; cellular metabolic process;; macromolecule metabolic process;; primary metabolic process
1.38741	CNA02100	multidrug resistance protein	cell part;; intracellular;; intracellular part;; protein complex	catalytic activity	hydrolase activity	cellular process;; metabolic process	catabolic process;; cellular metabolic process;; macromolecule metabolic process;; primary metabolic process
1.21669	CNE03270	ubiquitin conjugating enzyme	cell part;; intracellular;; intracellular organelle;; intracellular organelle part;; intracellular part;; membrane;; membrane part;; membrane-bound organelle;; organelle envelope;; organelle membrane;; organelle part			cellular process;; metabolic process	cellular metabolic process;; macromolecule metabolic process;; primary metabolic process
1.36665	CNG04540	ubiquitin carboxyl-terminal hydrolase 6	cell part;; intracellular;; intracellular part;; protein complex	catalytic activity	hydrolase activity	cellular process;; metabolic process	cellular metabolic process;; macromolecule metabolic process;; primary metabolic process
1.2047	CNA00530	hypothetical protein (endopeptidase)	endopeptidase activity;; proteasome regulatory particle (sensu Eukaryota);; ubiquitin-dependent protein catabolic process	cell;; cell part;; macromolecular complex	cell part;; intracellular;; intracellular part;; protein complex	catalytic activity	hydrolase activity	cellular process;; metabolic process	catabolic process;; cellular metabolic process;; macromolecule metabolic process;; primary metabolic process
1.49567	CNB00690	hypothetical protein (CNB00690)	cytoplasm;; endopeptidase activity;; proteasome regulatory particle (sensu Eukaryota);; proteolysis	cell;; cell part;; macromolecular complex	cell part;; intracellular;; intracellular part;; protein complex	catalytic activity	hydrolase activity	cellular process;; metabolic process	cellular metabolic process;; macromolecule metabolic process;; primary metabolic process
1.11354	CNB03070	hypothetical protein (CNB03070)	endopeptidase activity;; proteasome core complex (sensu Eukaryota);; proteasome core complex, beta-subunit complex (sensu Eukaryota);; response to stress;; ubiquitin-dependent protein catabolic process	cell;; cell part;; macromolecular complex	cell part;; intracellular;; intracellular part;; protein complex	catalytic activity	hydrolase activity	cellular process;; metabolic process;; response to stimulus	catabolic process;; cellular metabolic process;; macromolecule metabolic process;; primary metabolic process;; response to stress
1.39679	CNB04850	hypothetical protein (CNB04850)	endopeptidase activity;; proteasome core complex, alpha-subunit complex (sensu Eukaryota);; ubiquitin-dependent protein catabolic process	cell;; cell part;; macromolecular complex	cell part;; intracellular;; intracellular part;; protein complex	catalytic activity	hydrolase activity	cellular process;; metabolic process	catabolic process;; cellular metabolic process;; macromolecule metabolic process;; primary metabolic process
1.46184	CND01660	hypothetical protein (CND01660)	endopeptidase activity;; proteasome core complex (sensu Eukaryota);; proteasome core complex, alpha-subunit complex (sensu Eukaryota);; ubiquitin-dependent protein catabolic process	cell;; cell part;; macromolecular complex	cell part;; intracellular;; intracellular part;; protein complex	catalytic activity	hydrolase activity	cellular process;; metabolic process	catabolic process;; cellular metabolic process;; macromolecule metabolic process;; primary metabolic process
1.0211	CND02110	hypothetical protein (26S proteasome regulatory complex component)	endopeptidase activity;; proteasome regulatory particle (sensu Eukaryota);; proteasome regulatory particle, lid subcomplex (sensu Eukaryota);; ubiquitin-dependent protein catabolic process	cell;; cell part;; macromolecular complex	cell part;; intracellular;; intracellular part;; protein complex	catalytic activity	hydrolase activity	cellular process;; metabolic process	catabolic process;; cellular metabolic process;; macromolecule metabolic process;; primary metabolic process
1.07556	CNF01080	hypothetical protein (CNF01080)	endopeptidase activity;; proteasome core complex (sensu Eukaryota);; ubiquitin-dependent protein catabolic process	cell;; cell part;; macromolecular complex	cell part;; intracellular;; intracellular part;; protein complex	catalytic activity	hydrolase activity	cellular process;; metabolic process	catabolic process;; cellular metabolic process;; macromolecule metabolic process;; primary metabolic process
1.24676	CNK00290	hypothetical protein (CNK00290)	endopeptidase activity;; proteasome regulatory particle (sensu Eukaryota);; ubiquitin-dependent protein catabolic process	cell;; cell part;; macromolecular complex	cell part;; intracellular;; intracellular part;; protein complex	catalytic activity	hydrolase activity	cellular process;; metabolic process	catabolic process;; cellular metabolic process;; macromolecule metabolic process;; primary metabolic process
Other
-1.25806	CNJ00390	3-methyl-2-oxobutanoate hydroxymethyltransferase, putative (171)	cell part;; intracellular;; intracellular organelle;; intracellular part;; membrane-bound organelle	catalytic activity	transferase activity	cellular process;; metabolic process	biosynthetic process;; cellular metabolic process
-2.46486	CNB04260	5-aminolevulinate synthase (138)	cell part;; intracellular;; intracellular organelle;; intracellular organelle part;; intracellular part;; membrane-bound organelle;; organelle lumen;; organelle part	catalytic activity	transferase activity	cellular process;; metabolic process	biosynthetic process;; cellular metabolic process;; secondary metabolic process
-1.37505	CND02620	aconitase (139)	cell part;; intracellular;; intracellular organelle;; intracellular organelle part;; intracellular part;; membrane-bound organelle;; organelle lumen;; organelle part	catalytic activity	lyase activity	cellular process;; metabolic process	biosynthetic process;; catabolic process;; cellular metabolic process;; generation of precursor metabolites and energy;; macromolecule metabolic process;; nitrogen compound metabolic process;; primary metabolic process
-1.76705	CNM01770	aconitate hydratase (140)	cell part;; intracellular;; intracellular organelle;; intracellular part;; membrane-bound organelle	catalytic activity	lyase activity
1.2722	CND05020	adenine phosphoribosyltransferase (172)	cell part;; intracellular;; intracellular organelle;; intracellular part;; membrane-bound organelle	catalytic activity	transferase activity	cellular process;; metabolic process	biosynthetic process;; cellular metabolic process;; primary metabolic process
-1.20383	CNN01570	AMP binding protein	cell part;; intracellular;; intracellular organelle;; intracellular organelle part;; intracellular part;; membrane;; membrane-bound organelle;; organelle membrane;; organelle part	binding	nucleotide binding
1.19577	CNJ02750	MMS2	cell fraction;; cell part;; intracellular;; intracellular organelle;; intracellular part;; membrane-bound organelle	catalytic activity	hydrolase activity	cellular process;; developmental process;; establishment of localization;; localization;; metabolic process	catabolic process;; cell cycle;; cell development;; cellular component organization and biogenesis;; cellular developmental process;; cellular metabolic process;; death;; establishment of localization;; establishment of protein localization;; macromolecule localization;; macromolecule metabolic process;; primary metabolic process;; transport
1.13552	CNM00950	aspartate aminotransferase mitochondrial precursor (173)	cell part;; intracellular;; intracellular organelle;; intracellular part;; membrane-bound organelle	catalytic activity	transferase activity	cellular process;; metabolic process	biosynthetic process;; catabolic process;; cellular metabolic process;; macromolecule metabolic process;; nitrogen compound metabolic process;; primary metabolic process
1.0964	CNK02620	ATP-dependent protein binding protein (200)	cell part;; intracellular;; intracellular part	binding	protein binding	cellular process;; metabolic process;; response to stimulus	cellular metabolic process;; macromolecule metabolic process;; primary metabolic process;; response to stress
-1.1247	CNA07240	CAP64 gene product - related	cell part;; intracellular;; intracellular part	catalytic activity	transferase activity	biological regulation;; cellular process	cellular homeostasis;; regulation of biological quality
1.11951	CND01740	ceramidase	cell part;; intracellular;; intracellular organelle;; intracellular part;; membrane-bound organelle	catalytic activity	hydrolase activity	cellular process;; metabolic process	cellular metabolic process;; primary metabolic process
1.61254	CND04320	chaperone (217)	cell part;; intracellular;; intracellular part;; protein complex	enzyme regulator activity	enzyme activator activity	metabolic process	catabolic process;; macromolecule metabolic process;; primary metabolic process
0.82925	CNC02320	heat shock protein 70	cell part;; external encapsulating structure;; intracellular;; intracellular organelle;; intracellular organelle part;; intracellular part;; membrane;; membrane-bound organelle;; organelle membrane;; organelle part			cellular process;; establishment of localization;; localization;; metabolic process	cellular component organization and biogenesis;; cellular localization;; cellular metabolic process;; establishment of cellular localization;; establishment of localization;; establishment of protein localization;; macromolecule localization;; macromolecule metabolic process;; primary metabolic process;; secretion;; transport
-2.94228	CNM01780	meiotic recombination-related protein	cell part;; intracellular;; intracellular organelle;; intracellular organelle part;; intracellular part;; membrane-bound organelle;; non-membrane-bound organelle;; organelle part	binding	nucleic acid binding	cellular process;; metabolic process	cell cycle;; cell cycle process;; cellular metabolic process;; macromolecule metabolic process;; primary metabolic process
1.4208	CNA05880	cytoplasm protein	cell part;; intracellular;; intracellular part
1.2092	CNB04240	cytoplasm protein	cell part;; intracellular;; intracellular part
1.40659	CNG02460	cytoplasm protein	cell part;; intracellular;; intracellular part
1.09916	CNJ00950	pyruvate decarboxylase	cell part;; intracellular;; intracellular organelle;; intracellular part;; membrane-bound organelle	catalytic activity	lyase activity	cellular process;; metabolic process	cellular metabolic process;; generation of precursor metabolites and energy
-1.15173	CNA00930	pelota (197)	cell part;; intracellular;; intracellular part			cellular process;; gene expression;; metabolic process	biosynthetic process;; cell cycle;; cell cycle process;; cellular metabolic process;; macromolecule metabolic process;; primary metabolic process;; translation
-1.67478	CND03800	GAMM1 protein	cell part;; intracellular;; intracellular organelle;; intracellular part;; membrane-bound organelle
-0.82359	CNI03300	phosphoribosylformylglycinamidine synthase (176)	cell part;; intracellular;; intracellular part	catalytic activity	ligase activity	cellular process;; metabolic process	biosynthetic process;; cellular metabolic process;; primary metabolic process
1.16208	CNA07500	uv excision repair protein rhp23 (198)	cell part;; intracellular;; intracellular organelle;; intracellular organelle part;; intracellular part;; membrane-bound organelle;; organelle part;; protein complex	binding	nucleic acid binding	biological regulation;; cellular process;; metabolic process;; response to stimulus	catabolic process;; cellular component organization and biogenesis;; cellular metabolic process;; macromolecule metabolic process;; primary metabolic process;; regulation of biological process;; regulation of metabolic process;; response to endogenous stimulus;; response to stress
1.10958	CNA04640	RPN10-like protein	cell part;; intracellular;; intracellular part;; protein complex	catalytic activity	hydrolase activity	cellular process;; metabolic process	catabolic process;; cellular metabolic process;; macromolecule metabolic process;; primary metabolic process
1.38741	CNA02100	multidrug resistance protein (222)	cell part;; intracellular;; intracellular part;; protein complex	catalytic activity	hydrolase activity	cellular process;; metabolic process	catabolic process;; cellular metabolic process;; macromolecule metabolic process;; primary metabolic process
1.21669	CNE03270	ubiquitin conjugating enzyme (223)	cell part;; intracellular;; intracellular organelle;; intracellular organelle part;; intracellular part;; membrane;; membrane part;; membrane-bound organelle;; organelle envelope;; organelle membrane;; organelle part			cellular process;; metabolic process	cellular metabolic process;; macromolecule metabolic process;; primary metabolic process
1.08944	CNC02370	ER-associated protein catabolism-related protein, putative	cell part;; intracellular;; intracellular organelle;; intracellular part;; membrane;; membrane part;; membrane-bound organelle			cellular process;; metabolic process	catabolic process;; cellular metabolic process;; macromolecule metabolic process;; primary metabolic process
1.41576	CNI04380	glutathione S-transferase (158)		catalytic activity	transferase activity
-1.367	CNK02510	uroporphyrinogen-III synthase (141)		catalytic activity	lyase activity	cellular process;; metabolic process	biosynthetic process;; cellular metabolic process;; secondary metabolic process
1.01254	CNB01230	cyclophilin A	cell part;; intracellular;; intracellular organelle;; intracellular organelle part;; intracellular part;; membrane-bound organelle;; organelle lumen;; organelle part;; protein complex	catalytic activity	isomerase activity	metabolic process	macromolecule metabolic process;; primary metabolic process
-1.25923	CNN00140	hydrolase (49)		catalytic activity	hydrolase activity
-1.77294	CNI00870	haloacid dehalogenase		catalytic activity	hydrolase activity	metabolic process
3.38024	CNH00380	integral to membrane protein	cell part;; membrane;; membrane part
-1.75476	CNL06330	purine-cytosine permease (194)	cell part;; membrane;; membrane part
-1.07654	CNG00860	mitochondrial processing peptidase beta subunit, mitochondrial precursor (beta-mpp) (153)	cell part;; intracellular;; intracellular organelle;; intracellular organelle part;; intracellular part;; membrane-bound organelle;; organelle lumen;; organelle part;; protein complex	catalytic activity	hydrolase activity	cellular process;; establishment of localization;; localization;; metabolic process	cellular component organization and biogenesis;; cellular localization;; cellular metabolic process;; establishment of cellular localization;; establishment of localization;; establishment of protein localization;; macromolecule localization;; macromolecule metabolic process;; primary metabolic process;; transport
2.2179	CNA04340	mitochondrion protein	cell part;; intracellular;; intracellular organelle;; intracellular part;; membrane-bound organelle
-0.93161	CNE00190	structural constituent of nuclear pore	cell part;; intracellular;; intracellular organelle;; intracellular organelle part;; intracellular part;; membrane;; membrane part;; membrane-bound organelle;; organelle envelope;; organelle membrane;; organelle part;; protein complex	structural molecule activity	structural constituent of nuclear pore	cellular process	cellular component organization and biogenesis
1.36165	CNA04020	nucleus protein	cell part;; intracellular;; intracellular organelle;; intracellular part;; membrane-bound organelle
1.50644	CNC05980	nucleus protein	cell part;; intracellular;; intracellular organelle;; intracellular part;; membrane-bound organelle
1.36665	CNG04540	ubiquitin carboxyl-terminal hydrolase 6 (244)	cell part;; intracellular;; intracellular part;; protein complex	catalytic activity	hydrolase activity	cellular process;; metabolic process	cellular metabolic process;; macromolecule metabolic process;; primary metabolic process
-1.15048	CNA00680	vacuole protein	cell part;; intracellular;; intracellular organelle;; intracellular part;; membrane-bound organelle
-1.48342	CNA03130	anon-23da protein
2.03819	CNA03960	glyoxal oxidase precursor
1.74245	CNB05750	racemase
3.6791	CNC01660	cytokine inducing-glycoprotein
1.90031	CND00720	protein (NADH-flavin reductase, putative) (154)
1.00991	CNF01200	heme oxygenase 2 (35)
2.53103	CNG00350	opsin 1
-0.77468	CNH00400	B2-aldehyde-forming enzyme
1.22848	CNI03330	O-methyltransferase
-1.79897	CNL05860	Succinyl-CoA:3-ketoacid-coenzyme A transferase, putative
1.19892	CNM00090	glycoprotein
Heme oxygenase (HO) is an enzyme that catalyzes the degradation of heme. This produces biliverdin, iron, and carbon monoxide
HO is an inducible isoform in response to stress such as oxidative stress, hypoxia, heavy metals, cytokines, etc. Heme oxygenase 2 (HO-2) is a constitutive isoform which is expressed under homeostatic conditions.
Both HO-1 and HO-2 are ubiquitously expressed and catalytically active.
A third heme oxygenase (HO-3) is not catalytically active, but is thought to work in oxygen sensing.
Opsins are a group of light-sensitive 35-55 kDa membrane-bound G protein-coupled receptors of the retinylidene protein family found in photoreceptor cells of the retina.
They are involved in vision, mediating the conversion of a photon of light into an electrochemical signal, the first step in the visual transduction cascade.

## Sheet: Sheet1
Cnba-07-32_HL3	B3501A-Cy3, B3501ACoCl2-Cy5
Cnba-07-33_HL4	B3501A-Cy3, B3501ACoCl2-Cy5 (2nd)
Cnba-07-34_HL5	B3501A-Cy3, B3501ACoCl2-Cy5 (3rd)
Cnba_53-cypto AB	WT-Cy3, WT/CoCl2-Cy5
Cnba 48_ Crypto KL	WT w/x - Cy3, WT w/CoCl2-Cy5
Cnba-02-21_crypto UV	WT w/x - Cy3, WT-cy5
Cnba-02-63-Crypto12	WTw/x- Cy3 WT-Cy5
	Group Statistic calculations was performed for each Group
Group A Mean	Locus Tag	Description	Gene Ontology Terms	GO Tier2 Component	GO Tier3 Component	GO Tier2 Function	GO Tier3 Function	GO Tier2 Process	GO Tier3 Process
-0.97129	CNN02320	1,3-beta-glucan synthase	cell part;; membrane;; membrane part;; protein complex	catalytic activity	transferase activity	cellular process;; metabolic process	biosynthetic process;; cellular component organization and biogenesis;; cellular metabolic process;; macromolecule metabolic process;; primary metabolic process
-1.31387	CNI01300	2,4-dichlorophenoxyacetate alpha-ketoglutarate dioxygenase		catalytic activity	oxidoreductase activity
-1.1865	CND02030	Methylmalonate-semialdehyde dehydrogenase [acylating], putative	cell part;; intracellular;; intracellular part	catalytic activity	oxidoreductase activity	cellular process;; metabolic process	biosynthetic process;; cellular metabolic process
-1.57071	CND02060	Aldehyde dehydrogenase (ALDDH)	cell part;; intracellular;; intracellular organelle;; intracellular part;; membrane-bound organelle	catalytic activity	oxidoreductase activity	metabolic process	generation of precursor metabolites and energy
-1.51013	CNF03900	aldehyde dehydrogenase (alddh)	cell part;; intracellular;; intracellular organelle;; intracellular part;; membrane-bound organelle	catalytic activity	oxidoreductase activity	metabolic process	generation of precursor metabolites and energy
-2.15003	CNL06640	phospho-2-dehydro-3-deoxyheptonate aldolase	cell part;; intracellular;; intracellular organelle;; intracellular part;; membrane-bound organelle	catalytic activity	transferase activity	cellular process;; metabolic process	biosynthetic process;; cellular metabolic process;; nitrogen compound metabolic process;; primary metabolic process
-0.91842	CNE04370	fatty-acid synthase complex protein	cell part;; intracellular;; intracellular part;; protein complex	catalytic activity	lyase activity;; oxidoreductase activity;; transferase activity	cellular process;; metabolic process	biosynthetic process;; cellular metabolic process;; primary metabolic process
1.24512	CNA04310	3-isopropylmalate dehydrogenase	cell part;; intracellular;; intracellular part	catalytic activity	oxidoreductase activity	cellular process;; metabolic process	biosynthetic process;; cellular metabolic process;; nitrogen compound metabolic process;; primary metabolic process
-1.25806	CNJ00390	3-methyl-2-oxobutanoate hydroxymethyltransferase, putative	cell part;; intracellular;; intracellular organelle;; intracellular part;; membrane-bound organelle	catalytic activity	transferase activity	cellular process;; metabolic process	biosynthetic process;; cellular metabolic process
-1.87537	CND02040	4-aminobutyrate transaminase	cell part;; intracellular	catalytic activity	transferase activity	metabolic process	nitrogen compound metabolic process
-2.46486	CNB04260	5-aminolevulinate synthase	cell part;; intracellular;; intracellular organelle;; intracellular organelle part;; intracellular part;; membrane-bound organelle;; organelle lumen;; organelle part	catalytic activity	transferase activity	cellular process;; metabolic process	biosynthetic process;; cellular metabolic process;; secondary metabolic process
-1.37505	CND02620	aconitase	cell part;; intracellular;; intracellular organelle;; intracellular organelle part;; intracellular part;; membrane-bound organelle;; organelle lumen;; organelle part	catalytic activity	lyase activity	cellular process;; metabolic process	biosynthetic process;; catabolic process;; cellular metabolic process;; generation of precursor metabolites and energy;; macromolecule metabolic process;; nitrogen compound metabolic process;; primary metabolic process
-1.76705	CNM01770	aconitate hydratase	cell part;; intracellular;; intracellular organelle;; intracellular part;; membrane-bound organelle	catalytic activity	lyase activity
1.2722	CND05020	adenine phosphoribosyltransferase	cell part;; intracellular;; intracellular organelle;; intracellular part;; membrane-bound organelle	catalytic activity	transferase activity	cellular process;; metabolic process	biosynthetic process;; cellular metabolic process;; primary metabolic process
-1.08974	CNL04470	ubiquinol-cytochrome C reductase complex core protein 2 precursor	cell part;; intracellular;; intracellular organelle;; intracellular organelle part;; intracellular part;; membrane;; membrane part;; membrane-bound organelle;; organelle envelope;; organelle membrane;; organelle part;; protein complex	catalytic activity;; transporter activity	oxidoreductase activity;; substrate-specific transporter activity;; transmembrane transporter activity	cellular process;; metabolic process	cellular metabolic process;; generation of precursor metabolites and energy
1.20976	CNM00370	Aryl-alcohol dehydrogenase		catalytic activity	oxidoreductase activity
3.19593	CNG00600	mannitol-1-phosphate dehydrogenase	cell fraction;; cell part;; intracellular;; intracellular organelle;; intracellular organelle part;; intracellular part;; membrane-bound organelle;; organelle lumen;; organelle part	catalytic activity	oxidoreductase activity	metabolic process	generation of precursor metabolites and energy
3.20046	CNK00070	phosphoketolase		catalytic activity	lyase activity	metabolic process	macromolecule metabolic process;; primary metabolic process
-1.52359	CND02340	allantoicase		catalytic activity	hydrolase activity	cellular process;; metabolic process	catabolic process;; cellular metabolic process;; nitrogen compound metabolic process
-1.60772	CNF01380	dihydropyrimidinase	cell part;; intracellular	catalytic activity	hydrolase activity	cellular process;; metabolic process	catabolic process;; cellular metabolic process;; nitrogen compound metabolic process
-1.27834	CNJ00690	uracil permease	cell part;; membrane	transporter activity	substrate-specific transporter activity;; transmembrane transporter activity	establishment of localization;; localization	establishment of localization;; transport
-0.89662	CNG04420	alpha-1,3-glucan synthase	cell part;; membrane	catalytic activity	transferase activity	cellular process	cellular component organization and biogenesis
1.18723	CNF00600	trehalose transport-related protein	cell fraction;; cell part	transporter activity	substrate-specific transporter activity;; transmembrane transporter activity	establishment of localization;; localization	establishment of localization;; transport
-2.06876	CNA01500	alternative oxidase 1		catalytic activity	oxidoreductase activity	metabolic process;; multi-organism process;; response to stimulus	interspecies interaction between organisms;; response to chemical stimulus;; response to stress
-1.90545	CND02430	amino acid transporter	cell part;; membrane	transporter activity	substrate-specific transporter activity;; transmembrane transporter activity	establishment of localization;; localization	establishment of localization;; transport
-1.16573	CNM00800	amino acid transporter	cell part;; membrane	transporter activity	substrate-specific transporter activity;; transmembrane transporter activity	establishment of localization;; localization	establishment of localization;; transport
-1.20383	CNN01570	AMP binding protein	cell part;; intracellular;; intracellular organelle;; intracellular organelle part;; intracellular part;; membrane;; membrane-bound organelle;; organelle membrane;; organelle part	binding	nucleotide binding
1.19577	CNJ02750	MMS2	cell fraction;; cell part;; intracellular;; intracellular organelle;; intracellular part;; membrane-bound organelle	catalytic activity	hydrolase activity	cellular process;; developmental process;; establishment of localization;; localization;; metabolic process	catabolic process;; cell cycle;; cell development;; cellular component organization and biogenesis;; cellular developmental process;; cellular metabolic process;; death;; establishment of localization;; establishment of protein localization;; macromolecule localization;; macromolecule metabolic process;; primary metabolic process;; transport
-1.10512	CNI01340	oxidoreductase	cell part;; intracellular;; intracellular part	catalytic activity	oxidoreductase activity	cellular process;; metabolic process	cellular metabolic process;; macromolecule metabolic process;; primary metabolic process
1.13552	CNM00950	aspartate aminotransferase mitochondrial precursor	cell part;; intracellular;; intracellular organelle;; intracellular part;; membrane-bound organelle	catalytic activity	transferase activity	cellular process;; metabolic process	biosynthetic process;; catabolic process;; cellular metabolic process;; macromolecule metabolic process;; nitrogen compound metabolic process;; primary metabolic process
-0.94997	CNI02030	aspartate kinase		catalytic activity	transferase activity	cellular process;; metabolic process	cellular metabolic process;; nitrogen compound metabolic process;; primary metabolic process
1.30291	CNB03930	endopeptidase	cell part;; intracellular;; intracellular part;; protein complex	catalytic activity	hydrolase activity	cellular process;; metabolic process	catabolic process;; cellular metabolic process;; macromolecule metabolic process;; primary metabolic process
1.43429	CNM01550	endopeptidase	cell part;; intracellular;; intracellular part;; protein complex	catalytic activity	hydrolase activity	cellular process;; metabolic process	catabolic process;; cellular metabolic process;; macromolecule metabolic process;; primary metabolic process
1.22068	CNE03020	endopeptidase	cell part;; intracellular;; intracellular part;; protein complex	catalytic activity	hydrolase activity	cellular process;; metabolic process	catabolic process;; cellular metabolic process;; macromolecule metabolic process;; primary metabolic process
1.01648	CNG03550	endopeptidase	cell part;; intracellular;; intracellular part;; protein complex	catalytic activity	hydrolase activity	cellular process;; metabolic process	catabolic process;; cellular metabolic process;; macromolecule metabolic process;; primary metabolic process
1.0964	CNK02620	ATP-dependent protein binding protein	cell part;; intracellular;; intracellular part	binding	protein binding	cellular process;; metabolic process;; response to stimulus	cellular metabolic process;; macromolecule metabolic process;; primary metabolic process;; response to stress
-1.45271	CNH01530	dihydroxy-acid dehydratase	cell part;; intracellular;; intracellular organelle;; intracellular part;; membrane-bound organelle	catalytic activity	lyase activity	cellular process;; metabolic process	biosynthetic process;; cellular metabolic process;; nitrogen compound metabolic process;; primary metabolic process
1.72439	CNC02410	C-4 methyl sterol oxidase	cell part;; intracellular;; intracellular organelle;; intracellular organelle part;; intracellular part;; membrane;; membrane part;; membrane-bound organelle;; organelle membrane;; organelle part	catalytic activity	oxidoreductase activity	cellular process;; metabolic process	biosynthetic process;; cellular metabolic process;; primary metabolic process
1.05825	CNA05010	C-5 sterol desaturase	cell part;; intracellular;; intracellular organelle;; intracellular part;; membrane-bound organelle	catalytic activity	oxidoreductase activity	cellular process;; metabolic process	biosynthetic process;; cellular metabolic process;; primary metabolic process
1.20445	CNC02510	beta-glucosidase		catalytic activity	hydrolase activity	metabolic process	macromolecule metabolic process;; primary metabolic process
-1.27735	CNL06340	Catalase A	cell part;; intracellular;; intracellular organelle;; intracellular organelle part;; intracellular part;; membrane-bound organelle;; organelle part	antioxidant activity;; catalytic activity	oxidoreductase activity;; peroxidase activity	cellular process;; metabolic process	cellular metabolic process
1.29017	CNE03260	transcriptional activator	cell part;; intracellular;; intracellular organelle;; intracellular organelle part;; intracellular part;; membrane-bound organelle;; organelle lumen;; organelle part;; protein complex	transcription regulator activity	transcription activator activity	biological regulation;; cellular process;; gene expression;; metabolic process	cellular metabolic process;; macromolecule metabolic process;; primary metabolic process;; regulation of biological process;; regulation of metabolic process;; transcription
-0.93454	CNH02270	chitin synthase 4	cell division site;; cell division site part;; cell part;; cellular bud;; intracellular;; intracellular organelle;; intracellular organelle part;; intracellular part;; non-membrane-bound organelle;; organelle part;; site of polarized growth	catalytic activity	transferase activity	cellular process;; metabolic process;; response to stimulus	biosynthetic process;; cell division;; cellular component organization and biogenesis;; cellular metabolic process;; macromolecule metabolic process;; nitrogen compound metabolic process;; primary metabolic process;; response to abiotic stimulus;; response to stress
-1.38594	CNL05500	sulfite reductase	cell part;; intracellular;; intracellular part;; protein complex	catalytic activity	oxidoreductase activity	cellular process;; metabolic process	cellular component organization and biogenesis;; cellular metabolic process
-2.30363	CNJ02910	glutamate synthase (NADH)		catalytic activity	oxidoreductase activity	cellular process;; metabolic process	biosynthetic process;; cellular metabolic process;; nitrogen compound metabolic process;; primary metabolic process
1.69908	CNE00390	multidrug transporter	cell part;; cellular bud;; intracellular;; intracellular organelle;; intracellular organelle part;; intracellular part;; membrane;; membrane part;; membrane-bound organelle;; organelle membrane;; organelle part;; site of polarized growth	transporter activity	drug transporter activity;; transmembrane transporter activity	establishment of localization;; localization;; response to stimulus	establishment of localization;; response to chemical stimulus;; transport
1.74322	CNE00390	multidrug transporter	cell part;; cellular bud;; intracellular;; intracellular organelle;; intracellular organelle part;; intracellular part;; membrane;; membrane part;; membrane-bound organelle;; organelle membrane;; organelle part;; site of polarized growth	transporter activity	drug transporter activity;; transmembrane transporter activity	establishment of localization;; localization;; response to stimulus	establishment of localization;; response to chemical stimulus;; transport
1.65836	CNE00390	multidrug transporter	cell part;; cellular bud;; intracellular;; intracellular organelle;; intracellular organelle part;; intracellular part;; membrane;; membrane part;; membrane-bound organelle;; organelle membrane;; organelle part;; site of polarized growth	transporter activity	drug transporter activity;; transmembrane transporter activity	establishment of localization;; localization;; response to stimulus	establishment of localization;; response to chemical stimulus;; transport
1.25678	CND01490	copper zinc superoxide dismutase	cell part;; intracellular;; intracellular organelle;; intracellular organelle part;; intracellular part;; membrane-bound organelle;; organelle envelope;; organelle lumen;; organelle part	catalytic activity	oxidoreductase activity	biological regulation;; cellular process;; metabolic process	cellular homeostasis;; cellular metabolic process;; regulation of biological quality
-1.1247	CNA07240	CAP64 gene product - related	cell part;; intracellular;; intracellular part	catalytic activity	transferase activity	biological regulation;; cellular process	cellular homeostasis;; regulation of biological quality
3.58916	CNE04530	siderochrome-iron transporter	cell part;; intracellular;; intracellular organelle;; intracellular part;; membrane;; membrane-bound organelle;; vesicle	transporter activity	siderophore transporter activity;; substrate-specific transporter activity;; transmembrane transporter activity	biological regulation;; cellular process;; establishment of localization;; localization;; metabolic process	cellular homeostasis;; cellular metabolic process;; establishment of localization;; regulation of biological quality;; transport
2.80524	CNA07920	siderochrome-iron (ferrioxamine) uptake transporter, putative	cell part;; intracellular;; intracellular organelle;; intracellular part;; membrane-bound organelle;; vesicle	transporter activity	siderophore transporter activity;; substrate-specific transporter activity;; transmembrane transporter activity	biological regulation;; cellular process;; establishment of localization;; localization	cellular homeostasis;; establishment of localization;; regulation of biological quality;; transport
1.53827	CNA07060	iron ion homeostasis-related protein	cell part;; intracellular;; intracellular organelle;; intracellular part;; membrane;; membrane part;; membrane-bound organelle			biological regulation;; cellular process	cellular homeostasis;; regulation of biological quality
1.11951	CND01740	ceramidase	cell part;; intracellular;; intracellular organelle;; intracellular part;; membrane-bound organelle	catalytic activity	hydrolase activity	cellular process;; metabolic process	cellular metabolic process;; primary metabolic process
1.61254	CND04320	chaperone	cell part;; intracellular;; intracellular part;; protein complex	enzyme regulator activity	enzyme activator activity	metabolic process	catabolic process;; macromolecule metabolic process;; primary metabolic process
0.82925	CNC02320	heat shock protein 70	cell part;; external encapsulating structure;; intracellular;; intracellular organelle;; intracellular organelle part;; intracellular part;; membrane;; membrane-bound organelle;; organelle membrane;; organelle part			cellular process;; establishment of localization;; localization;; metabolic process	cellular component organization and biogenesis;; cellular localization;; cellular metabolic process;; establishment of cellular localization;; establishment of localization;; establishment of protein localization;; macromolecule localization;; macromolecule metabolic process;; primary metabolic process;; secretion;; transport
-1.39858	CNL04840	exo-beta-1,3-glucanase	cell part;; external encapsulating structure	catalytic activity	hydrolase activity
-2.94228	CNM01780	meiotic recombination-related protein	cell part;; intracellular;; intracellular organelle;; intracellular organelle part;; intracellular part;; membrane-bound organelle;; non-membrane-bound organelle;; organelle part	binding	nucleic acid binding	cellular process;; metabolic process	cell cycle;; cell cycle process;; cellular metabolic process;; macromolecule metabolic process;; primary metabolic process
-0.82035	CNK02120	copper ion transporter	cell part;; intracellular;; intracellular organelle;; intracellular organelle part;; intracellular part;; membrane;; membrane-bound organelle;; organelle membrane;; organelle part	transporter activity	substrate-specific transporter activity;; transmembrane transporter activity	cellular process;; establishment of localization;; localization	cellular component organization and biogenesis;; cellular localization;; establishment of cellular localization;; establishment of localization;; transport
1.98949	CNG00950	metalloreductase	cell part;; membrane	catalytic activity	oxidoreductase activity	establishment of localization;; localization	establishment of localization;; transport
0.85617	CNE00980	coproporphyrinogen oxidase	cell part;; intracellular;; intracellular organelle;; intracellular organelle part;; intracellular part;; membrane;; membrane-bound organelle;; organelle envelope;; organelle membrane;; organelle part	catalytic activity	oxidoreductase activity	cellular process;; metabolic process	biosynthetic process;; cellular metabolic process;; secondary metabolic process
-1.35827	CNE03890	cytochrome-c peroxidase	cell part;; intracellular;; intracellular organelle;; intracellular organelle part;; intracellular part;; membrane-bound organelle;; organelle envelope;; organelle lumen;; organelle part	antioxidant activity;; catalytic activity	oxidoreductase activity;; peroxidase activity	response to stimulus	response to chemical stimulus;; response to stress
1.4208	CNA05880	cytoplasm protein	cell part;; intracellular;; intracellular part
1.2092	CNB04240	cytoplasm protein	cell part;; intracellular;; intracellular part
1.40659	CNG02460	cytoplasm protein	cell part;; intracellular;; intracellular part
-3.03967	CNJ00140	fumarate reductase (NADH)	cell part;; intracellular;; intracellular part	catalytic activity	oxidoreductase activity	metabolic process
1.12377	CNE05250	enolase 1	cell part;; intracellular;; intracellular part;; protein complex	catalytic activity	lyase activity	cellular process;; metabolic process	biosynthetic process;; catabolic process;; cellular metabolic process;; macromolecule metabolic process;; primary metabolic process
1.09916	CNJ00950	pyruvate decarboxylase	cell part;; intracellular;; intracellular organelle;; intracellular part;; membrane-bound organelle	catalytic activity	lyase activity	cellular process;; metabolic process	cellular metabolic process;; generation of precursor metabolites and energy
-1.13345	CNJ00590	glycogen (starch) synthase	cell part;; intracellular;; intracellular part	catalytic activity	transferase activity	cellular process;; metabolic process	cellular metabolic process;; generation of precursor metabolites and energy;; macromolecule metabolic process;; primary metabolic process
1.13247	CNF03530	glycogen phosphorylase	cell part;; intracellular;; intracellular part	catalytic activity	transferase activity	cellular process;; metabolic process	catabolic process;; cellular metabolic process;; generation of precursor metabolites and energy;; macromolecule metabolic process;; primary metabolic process
1.06551	CNF03930	glycogen metabolism-related protein	cell part;; intracellular;; intracellular organelle;; intracellular part;; membrane-bound organelle			cellular process;; metabolic process	cellular metabolic process;; generation of precursor metabolites and energy;; macromolecule metabolic process;; primary metabolic process
-1.96407	CNC02250	hydroxymethylbilane synthase	cell part;; intracellular;; intracellular organelle;; intracellular part;; membrane-bound organelle	catalytic activity	transferase activity	cellular process;; metabolic process	biosynthetic process;; cellular metabolic process;; secondary metabolic process
-1.02552	CNI03710	thiamine biosynthetic bifunctional enzyme	cell part;; intracellular;; intracellular part	catalytic activity	transferase activity	cellular process;; metabolic process	biosynthetic process;; cellular metabolic process
-1.6723	CNC06440	inositol-3-phosphate synthase	cell part;; intracellular;; intracellular part	catalytic activity	isomerase activity	cellular process;; metabolic process	cellular metabolic process;; macromolecule metabolic process;; primary metabolic process
1.7708	CND02280	oxidoreductase	cell part;; intracellular;; intracellular organelle;; intracellular part;; membrane-bound organelle	catalytic activity	oxidoreductase activity	cellular process;; metabolic process	cellular metabolic process;; nitrogen compound metabolic process;; primary metabolic process
-1.15173	CNA00930	pelota	cell part;; intracellular;; intracellular part			cellular process;; gene expression;; metabolic process	biosynthetic process;; cell cycle;; cell cycle process;; cellular metabolic process;; macromolecule metabolic process;; primary metabolic process;; translation
2.32096	CNC06220	glycerate-and formate-dehydrogenase	cell part;; intracellular;; intracellular organelle;; intracellular part;; membrane-bound organelle	catalytic activity	oxidoreductase activity	metabolic process
1.3166	CNE03540	D-lactaldehyde dehydrogenase	cell part;; intracellular;; intracellular organelle;; intracellular part;; membrane-bound organelle	catalytic activity	oxidoreductase activity	response to stimulus	response to stress
3.26763	CNI02360	NADPH dehydrogenase 2	cell part;; intracellular;; intracellular organelle;; intracellular part;; membrane-bound organelle	catalytic activity	oxidoreductase activity
-1.67478	CND03800	GAMM1 protein	cell part;; intracellular;; intracellular organelle;; intracellular part;; membrane-bound organelle
-0.82359	CNI03300	phosphoribosylformylglycinamidine synthase	cell part;; intracellular;; intracellular part	catalytic activity	ligase activity	cellular process;; metabolic process	biosynthetic process;; cellular metabolic process;; primary metabolic process
3.42933	CNG01100	thioredoxin-dependent peroxide reductase	cell part;; intracellular;; intracellular part	antioxidant activity;; catalytic activity	oxidoreductase activity;; peroxidase activity	biological regulation;; cellular process;; response to stimulus	cellular homeostasis;; regulation of biological process;; regulation of biological quality;; regulation of cellular process;; response to chemical stimulus;; response to stress
-1.26435	CNF00650	pyruvate carboxylase	cell part;; intracellular;; intracellular part	catalytic activity	ligase activity	cellular process;; metabolic process	biosynthetic process;; cellular metabolic process;; macromolecule metabolic process;; primary metabolic process
-1.90899	CNI03590	phosphoenolpyruvate carboxykinase	cell part;; intracellular;; intracellular part	catalytic activity	lyase activity	cellular process;; metabolic process	biosynthetic process;; cellular metabolic process;; macromolecule metabolic process;; primary metabolic process
1.79456	CNE04320	phosphatidylinositol transporter	cell fraction;; cell part;; intracellular;; intracellular part	transporter activity	substrate-specific transporter activity	establishment of localization;; localization	establishment of localization;; transport
1.16208	CNA07500	uv excision repair protein rhp23	cell part;; intracellular;; intracellular organelle;; intracellular organelle part;; intracellular part;; membrane-bound organelle;; organelle part;; protein complex	binding	nucleic acid binding	biological regulation;; cellular process;; metabolic process;; response to stimulus	catabolic process;; cellular component organization and biogenesis;; cellular metabolic process;; macromolecule metabolic process;; primary metabolic process;; regulation of biological process;; regulation of metabolic process;; response to endogenous stimulus;; response to stress
-1.156	CNA02580	sorbitol dehydrogenase		catalytic activity	oxidoreductase activity	cellular process;; metabolic process	cellular metabolic process;; macromolecule metabolic process;; primary metabolic process
-2.76959	CNA06950	electron carrier	cell part;; intracellular;; intracellular organelle;; intracellular organelle part;; intracellular part;; membrane-bound organelle;; organelle envelope;; organelle lumen;; organelle part	catalytic activity	oxidoreductase activity	metabolic process	generation of precursor metabolites and energy
-1.40755	CNH02730	NADH-ubiquinone oxidoreductase	cell part;; intracellular;; intracellular organelle;; intracellular part;; membrane-bound organelle	catalytic activity	oxidoreductase activity	cellular process;; metabolic process	cellular metabolic process;; generation of precursor metabolites and energy
-1.99686	CNB01620	L-lactate dehydrogenase (cytochrome)	cell part;; intracellular;; intracellular organelle;; intracellular organelle part;; intracellular part;; membrane-bound organelle;; organelle envelope;; organelle lumen;; organelle part	catalytic activity	oxidoreductase activity	metabolic process	generation of precursor metabolites and energy
-2.27625	CNB01310	NADH-ubiquinone oxidoreductase	cell part;; intracellular;; intracellular organelle;; intracellular part;; membrane-bound organelle	catalytic activity	oxidoreductase activity	metabolic process	generation of precursor metabolites and energy
2.08449	CNI00360	oxidoreductase		catalytic activity	oxidoreductase activity	metabolic process	generation of precursor metabolites and energy
1.01212	CND01320	electron transporter	cell fraction;; cell part			cellular process;; metabolic process	biosynthetic process;; cellular metabolic process;; primary metabolic process
-1.12901	CNF00630	electron transporter, transferring electrons within CoQH2-cytochrome c reductase complex	cell part;; intracellular;; intracellular organelle;; intracellular organelle part;; intracellular part;; membrane;; membrane part;; membrane-bound organelle;; organelle envelope;; organelle membrane;; organelle part;; protein complex	catalytic activity	oxidoreductase activity	cellular process;; metabolic process	cellular metabolic process;; generation of precursor metabolites and energy
-1.13937	CNJ00920	Rab family GTP-binding protein	cell part;; intracellular;; intracellular organelle;; intracellular part;; membrane-bound organelle			cellular process;; establishment of localization;; localization	cellular component organization and biogenesis;; cellular localization;; establishment of cellular localization;; establishment of localization;; establishment of protein localization;; macromolecule localization;; transport
1.59609	CNC04990	proteasome subunit beta type 2	cell part;; intracellular;; intracellular organelle;; intracellular part;; membrane-bound organelle;; protein complex	catalytic activity	hydrolase activity	cellular process;; metabolic process;; response to stimulus	catabolic process;; cellular metabolic process;; macromolecule metabolic process;; primary metabolic process;; response to stress
1.45115	CNH01360	proteasome subunit alpha type 5	cell part;; intracellular;; intracellular part;; protein complex	catalytic activity	hydrolase activity	cellular process;; metabolic process;; response to stimulus	catabolic process;; cellular metabolic process;; macromolecule metabolic process;; primary metabolic process;; response to stress
1.18417	CNB05540	proteasome subunit alpha type 1	cell part;; intracellular;; intracellular part;; protein complex	catalytic activity	hydrolase activity	cellular process;; metabolic process	catabolic process;; cellular metabolic process;; macromolecule metabolic process;; primary metabolic process
1.06609	CNC03530	proteasome subunit, beta type, 7	cell part;; intracellular;; intracellular part;; protein complex	catalytic activity	hydrolase activity	cellular process;; metabolic process	catabolic process;; cellular metabolic process;; macromolecule metabolic process;; primary metabolic process
1.1783	CNF02080	proteasome component pts1	cell part;; intracellular;; intracellular part;; protein complex	catalytic activity	hydrolase activity	cellular process;; metabolic process	catabolic process;; cellular metabolic process;; macromolecule metabolic process;; primary metabolic process
1.53348	CNK02950	endopeptidase	cell part;; intracellular;; intracellular part;; protein complex	catalytic activity	hydrolase activity	cellular process;; metabolic process	catabolic process;; cellular metabolic process;; macromolecule metabolic process;; primary metabolic process
1.36152	CNB04280	20S proteasome subunit	cell part;; intracellular;; intracellular part;; protein complex	catalytic activity	hydrolase activity	cellular process;; metabolic process	catabolic process;; cellular metabolic process;; macromolecule metabolic process;; primary metabolic process
1.08294	CNF01860	proteasome subunit alpha type 4	cell part;; intracellular;; intracellular part;; protein complex	catalytic activity	hydrolase activity	cellular process;; metabolic process	catabolic process;; cellular metabolic process;; macromolecule metabolic process;; primary metabolic process
1.13007	CNA00350	proteasome regulatory subunit 12	cell part;; intracellular;; intracellular part;; protein complex	catalytic activity	hydrolase activity	cellular process;; metabolic process	catabolic process;; cellular metabolic process;; macromolecule metabolic process;; primary metabolic process
1.26874	CNN00870	endopeptidase	cell part;; intracellular;; intracellular part;; protein complex	catalytic activity;; structural molecule activity	hydrolase activity	cellular process;; metabolic process	catabolic process;; cellular metabolic process;; macromolecule metabolic process;; primary metabolic process
1.10958	CNA04640	RPN10-like protein	cell part;; intracellular;; intracellular part;; protein complex	catalytic activity	hydrolase activity	cellular process;; metabolic process	catabolic process;; cellular metabolic process;; macromolecule metabolic process;; primary metabolic process
1.1933	CNB02190	26s proteasome non-atpase regulatory subunit 8 (26s proteasome regulatory subunit s14) (p31)	cell part;; intracellular;; intracellular part;; protein complex	catalytic activity	hydrolase activity	cellular process;; metabolic process	catabolic process;; cellular metabolic process;; macromolecule metabolic process;; primary metabolic process
1.38741	CNA02100	multidrug resistance protein	cell part;; intracellular;; intracellular part;; protein complex	catalytic activity	hydrolase activity	cellular process;; metabolic process	catabolic process;; cellular metabolic process;; macromolecule metabolic process;; primary metabolic process
2.13761	CNJ01180	stearoyl-CoA 9-desaturase	cell part;; intracellular;; intracellular organelle;; intracellular organelle part;; intracellular part;; membrane;; membrane part;; membrane-bound organelle;; organelle membrane;; organelle part	catalytic activity	oxidoreductase activity	cellular process;; localization;; metabolic process	biosynthetic process;; cellular component organization and biogenesis;; cellular localization;; cellular metabolic process;; primary metabolic process
1.21669	CNE03270	ubiquitin conjugating enzyme	cell part;; intracellular;; intracellular organelle;; intracellular organelle part;; intracellular part;; membrane;; membrane part;; membrane-bound organelle;; organelle envelope;; organelle membrane;; organelle part			cellular process;; metabolic process	cellular metabolic process;; macromolecule metabolic process;; primary metabolic process
1.08944	CNC02370	ER-associated protein catabolism-related protein, putative	cell part;; intracellular;; intracellular organelle;; intracellular part;; membrane;; membrane part;; membrane-bound organelle			cellular process;; metabolic process	catabolic process;; cellular metabolic process;; macromolecule metabolic process;; primary metabolic process
1.69037	CND06110	squalene monooxygenase	cell part;; intracellular;; intracellular organelle;; intracellular part;; membrane-bound organelle	catalytic activity	oxidoreductase activity	cellular process;; metabolic process	biosynthetic process;; cellular metabolic process;; primary metabolic process
2.34125	CNK00680	oxidoreductase	cell part;; intracellular;; intracellular organelle;; intracellular part;; membrane-bound organelle	catalytic activity	oxidoreductase activity	cellular process;; metabolic process	cellular metabolic process;; primary metabolic process
-2.72713	CND00150	ferric-chelate reductase	cell part;; membrane	catalytic activity	oxidoreductase activity	establishment of localization;; localization	establishment of localization;; transport
-0.73668	CNA02040	ferric reductase transmembrane component	cell part;; membrane	catalytic activity	oxidoreductase activity	biological regulation;; cellular process;; establishment of localization;; localization	cellular homeostasis;; establishment of localization;; regulation of biological quality;; transport
2.86022	CNG00110	ferric-chelate reductase	cell part;; membrane	catalytic activity	oxidoreductase activity	biological regulation;; cellular process;; establishment of localization;; localization	cellular homeostasis;; establishment of localization;; regulation of biological quality;; transport
1.38536	CNC05690	ferroxidase	cell fraction;; cell part	catalytic activity	oxidoreductase activity	establishment of localization;; localization	establishment of localization;; transport
2.9241	CNM02420	acidic laccase	cell fraction;; cell part	catalytic activity	oxidoreductase activity	establishment of localization;; localization	establishment of localization;; transport
-2.48638	CNH02990	sugar transporter	cell part;; membrane	transporter activity	substrate-specific transporter activity;; transmembrane transporter activity	establishment of localization;; localization	establishment of localization;; transport
-1.69006	CNC00060	sugar transporter	cell part;; membrane	transporter activity	substrate-specific transporter activity;; transmembrane transporter activity	establishment of localization;; localization	establishment of localization;; transport
1.85518	CNG01480	hexose transport-related protein	cell part;; membrane	transporter activity	substrate-specific transporter activity;; transmembrane transporter activity	establishment of localization;; localization	establishment of localization;; transport
-1.00498	CNG04240	hexose transport-related protein	cell part;; membrane	transporter activity	substrate-specific transporter activity;; transmembrane transporter activity	establishment of localization;; localization	establishment of localization;; transport
-1.24272	CNA06760	galactose metabolism-related protein				cellular process;; metabolic process	cellular metabolic process;; macromolecule metabolic process;; primary metabolic process
0.89982	CNH00540	galactose transporter	cell part;; membrane	transporter activity	substrate-specific transporter activity;; transmembrane transporter activity	establishment of localization;; localization	establishment of localization;; transport
-2.28439	CNB02680	glucose transporter	cell part;; membrane	binding;; molecular transducer activity;; transporter activity	carbohydrate binding;; signal transducer activity;; substrate-specific transporter activity;; transmembrane transporter activity	cellular process;; response to stimulus	cell communication;; response to chemical stimulus;; response to endogenous stimulus
1.41576	CNI04380	glutathione S-transferase		catalytic activity	transferase activity
-1.367	CNK02510	uroporphyrinogen-III synthase		catalytic activity	lyase activity	cellular process;; metabolic process	biosynthetic process;; cellular metabolic process;; secondary metabolic process
-1.94554	CNA01680	heterotrimeric G protein alpha subunit B	cell part;; membrane;; membrane part;; protein complex			biological regulation;; cellular process;; multi-organism process;; reproduction;; response to stimulus	cell communication;; conjugation;; regulation of biological process;; regulation of cellular process;; response to chemical stimulus;; sexual reproduction
1.45985	CNC05700	high-affinity iron permease CaFTR1	cell part;; membrane	transporter activity	substrate-specific transporter activity;; transmembrane transporter activity	establishment of localization;; localization	establishment of localization;; transport
1.01254	CNB01230	cyclophilin A	cell part;; intracellular;; intracellular organelle;; intracellular organelle part;; intracellular part;; membrane-bound organelle;; organelle lumen;; organelle part;; protein complex	catalytic activity	isomerase activity	metabolic process	macromolecule metabolic process;; primary metabolic process
-1.77191	CNK00580	homoaconitate hydratase	cell part;; intracellular;; intracellular organelle;; intracellular part;; membrane-bound organelle	catalytic activity	lyase activity	cellular process;; metabolic process	biosynthetic process;; cellular metabolic process;; nitrogen compound metabolic process;; primary metabolic process
-0.93385	CNN01260	plasma membrane H +)-ATPase 1	cell part;; membrane	catalytic activity;; transporter activity	hydrolase activity;; substrate-specific transporter activity;; transmembrane transporter activity	biological regulation;; establishment of localization;; localization	establishment of localization;; regulation of biological quality;; transport
-1.25923	CNN00140	hydrolase		catalytic activity	hydrolase activity
-1.77294	CNI00870	haloacid dehalogenase		catalytic activity	hydrolase activity	metabolic process
-1.23143	CNH01210	Pi-transporter A-1	cell part;; membrane;; membrane part	transporter activity	substrate-specific transporter activity;; transmembrane transporter activity	establishment of localization;; localization	establishment of localization;; transport
3.38024	CNH00380	integral to membrane protein	cell part;; membrane;; membrane part
-1.75476	CNL06330	purine-cytosine permease	cell part;; membrane;; membrane part
-1.19971	CNI03410	iron hydrogenase		catalytic activity	oxidoreductase activity
-1.3622	CNE04050	iron ion transport-related protein	cell part;; intracellular;; intracellular organelle;; intracellular organelle part;; intracellular part;; membrane-bound organelle;; organelle lumen;; organelle part			establishment of localization;; localization	establishment of localization;; transport
2.19653	CNK00180	L-serine ammonia-lyase	cell part;; intracellular;; intracellular organelle;; intracellular part;; membrane-bound organelle	catalytic activity	lyase activity	cellular process;; metabolic process	catabolic process;; cellular metabolic process;; nitrogen compound metabolic process;; primary metabolic process
-0.88085	CNI01590	manganese superoxide dismutase	cell part;; intracellular;; intracellular organelle;; intracellular organelle part;; intracellular part;; membrane-bound organelle;; organelle lumen;; organelle part	catalytic activity	oxidoreductase activity	cellular process;; metabolic process	cellular metabolic process
-1.98447	CND05980	nucleoside transporter	cell part;; membrane	transporter activity	substrate-specific transporter activity;; transmembrane transporter activity	establishment of localization;; localization	establishment of localization;; transport
-0.89111	CNF00330	gamma-aminobutyric acid transporter	cell part;; membrane			establishment of localization;; localization	establishment of localization;; transport
-1.0485	CNC01940	monosaccharide transporter	cell part;; membrane	transporter activity		establishment of localization;; localization	establishment of localization;; transport
2.11378	CNA01420	oxidoreductase		catalytic activity	oxidoreductase activity	metabolic process
-1.49736	CNA03530	succinate dehydrogenase (ubiquinone)	cell part;; intracellular;; intracellular organelle;; intracellular organelle part;; intracellular part;; membrane;; membrane part;; membrane-bound organelle;; organelle envelope;; organelle membrane;; organelle part;; protein complex	catalytic activity	oxidoreductase activity	cellular process;; metabolic process	catabolic process;; cellular metabolic process;; generation of precursor metabolites and energy;; macromolecule metabolic process;; primary metabolic process
-3.2138	CNG03480	succinate dehydrogenase iron-sulfur subunit	cell part;; intracellular;; intracellular organelle;; intracellular organelle part;; intracellular part;; membrane;; membrane part;; membrane-bound organelle;; organelle envelope;; organelle membrane;; organelle part;; protein complex	catalytic activity	oxidoreductase activity	cellular process;; metabolic process	catabolic process;; cellular metabolic process;; generation of precursor metabolites and energy;; macromolecule metabolic process;; primary metabolic process
-1.48908	CNI03270	succinate dehydrogenase flavoprotein subunit precursor	cell part;; intracellular;; intracellular organelle;; intracellular organelle part;; intracellular part;; membrane;; membrane part;; membrane-bound organelle;; organelle envelope;; organelle membrane;; organelle part;; protein complex	catalytic activity	oxidoreductase activity	cellular process;; metabolic process	catabolic process;; cellular metabolic process;; generation of precursor metabolites and energy;; macromolecule metabolic process;; primary metabolic process
-1.57326	CNB00800	mitochondrial inner membrane protein	cell part;; intracellular;; intracellular organelle;; intracellular organelle part;; intracellular part;; membrane;; membrane-bound organelle;; organelle envelope;; organelle membrane;; organelle part
-1.26575	CNM01030	tricarboxylate carrier	cell part;; intracellular;; intracellular organelle;; intracellular organelle part;; intracellular part;; membrane;; membrane-bound organelle;; organelle envelope;; organelle membrane;; organelle part	transporter activity	transmembrane transporter activity	establishment of localization;; localization	establishment of localization;; transport
-1.07654	CNG00860	mitochondrial processing peptidase beta subunit, mitochondrial precursor (beta-mpp)	cell part;; intracellular;; intracellular organelle;; intracellular organelle part;; intracellular part;; membrane-bound organelle;; organelle lumen;; organelle part;; protein complex	catalytic activity	hydrolase activity	cellular process;; establishment of localization;; localization;; metabolic process	cellular component organization and biogenesis;; cellular localization;; cellular metabolic process;; establishment of cellular localization;; establishment of localization;; establishment of protein localization;; macromolecule localization;; macromolecule metabolic process;; primary metabolic process;; transport
-1.61407	CND01070	NADH dehydrogenase (ubiquinone)	cell part;; intracellular;; intracellular organelle;; intracellular organelle part;; intracellular part;; membrane;; membrane part;; membrane-bound organelle;; organelle envelope;; organelle membrane;; organelle part;; protein complex	catalytic activity	oxidoreductase activity
2.2179	CNA04340	mitochondrion protein	cell part;; intracellular;; intracellular organelle;; intracellular part;; membrane-bound organelle
-2.80905	CNA04420	oxidoreductase	cell part;; intracellular;; intracellular organelle;; intracellular part;; membrane-bound organelle	catalytic activity	oxidoreductase activity
1.14171	CNC04200	thioredoxin (allergen cop c2)	cell part;; intracellular;; intracellular organelle;; intracellular part;; membrane-bound organelle	catalytic activity	oxidoreductase activity	response to stimulus	response to chemical stimulus;; response to stress
-0.93161	CNE00190	structural constituent of nuclear pore	cell part;; intracellular;; intracellular organelle;; intracellular organelle part;; intracellular part;; membrane;; membrane part;; membrane-bound organelle;; organelle envelope;; organelle membrane;; organelle part;; protein complex	structural molecule activity	structural constituent of nuclear pore	cellular process	cellular component organization and biogenesis
1.36165	CNA04020	nucleus protein	cell part;; intracellular;; intracellular organelle;; intracellular part;; membrane-bound organelle
1.50644	CNC05980	nucleus protein	cell part;; intracellular;; intracellular organelle;; intracellular part;; membrane-bound organelle
-1.07896	CND00370	transcription factor	cell part;; intracellular;; intracellular organelle;; intracellular part;; membrane-bound organelle	binding;; transcription regulator activity	ion binding;; nucleic acid binding;; transcription factor activity	biological regulation;; cellular process;; gene expression;; metabolic process	cellular metabolic process;; macromolecule metabolic process;; primary metabolic process;; regulation of biological process;; regulation of cellular process;; regulation of gene expression;; regulation of metabolic process;; transcription
2.6596	CNB03640	oxidoreductase	cell part;; membrane	catalytic activity	oxidoreductase activity	response to stimulus	response to chemical stimulus;; response to stress
-1.21721	CNE01880	transmembrane transporter Liz1p	cell part;; membrane	transporter activity	cofactor transporter activity;; vitamin transporter activity	establishment of localization;; localization	establishment of localization;; transport
-1.18396	CNE01880	transmembrane transporter Liz1p	cell part;; membrane	transporter activity	cofactor transporter activity;; vitamin transporter activity	establishment of localization;; localization	establishment of localization;; transport
-1.28724	CNI02800	tartrate transporter	cell part;; membrane	transporter activity	cofactor transporter activity;; vitamin transporter activity	establishment of localization;; localization	establishment of localization;; transport
-1.34904	CNH01900	urease		catalytic activity	hydrolase activity	cellular process;; metabolic process;; multi-organism process	cellular metabolic process;; interspecies interaction between organisms;; nitrogen compound metabolic process
1.36665	CNG04540	ubiquitin carboxyl-terminal hydrolase 6	cell part;; intracellular;; intracellular part;; protein complex	catalytic activity	hydrolase activity	cellular process;; metabolic process	cellular metabolic process;; macromolecule metabolic process;; primary metabolic process
1.46008	CNK02010	proteolysis and peptidolysis-related protein	cell part;; intracellular;; intracellular part;; protein complex			cellular process;; metabolic process	cellular metabolic process;; macromolecule metabolic process;; primary metabolic process
-0.83702	CND06220	translation elongation factor 2	cell part;; intracellular;; intracellular organelle;; intracellular part;; non-membrane-bound organelle;; ribonucleoprotein complex	binding;; translation regulator activity	nucleic acid binding;; translation factor activity, nucleic acid binding	cellular process;; gene expression;; metabolic process	biosynthetic process;; cellular metabolic process;; macromolecule metabolic process;; primary metabolic process;; translation
-1.57006	CNJ03280	tRNA methyltransferase		catalytic activity	transferase activity	cellular process;; gene expression;; metabolic process	cellular metabolic process;; macromolecule metabolic process;; primary metabolic process;; RNA processing
-1.15048	CNA00680	vacuole protein	cell part;; intracellular;; intracellular organelle;; intracellular part;; membrane-bound organelle
-1.48342	CNA03130	anon-23da protein
2.03819	CNA03960	glyoxal oxidase precursor
1.98866	CNA03960	glyoxal oxidase precursor
1.74245	CNB05750	racemase
3.6791	CNC01660	cytokine inducing-glycoprotein
1.90031	CND00720	protein
-1.77313	CND04070	NADH-ubiquinone oxidoreductase 51 kDa subunit
-1.41291	CND05990	fungal Zn(2)-Cys(6) binuclear cluster domain-containing protein
1.00991	CNF01200	heme oxygenase 2
-1.07961	CNF03360	NADH-ubiquinone oxidoreductase 30.4 kDa subunit, putative
2.53103	CNG00350	opsin 1
-0.77468	CNH00400	B2-aldehyde-forming enzyme
1.11583	CNI03330	O-methyltransferase
1.22848	CNI03330	O-methyltransferase
-1.79897	CNL05860	Succinyl-CoA:3-ketoacid-coenzyme A transferase, putative
1.19892	CNM00090	glycoprotein

## Sheet: mAdb_ranking_retrieval-1.cgi
RAW DATA RETRIEVED FROM mAdb
	A	1	Cnba-07-32_HL3	B3501A-Cy3, B3501ACoCl2-Cy5
	A	2	Cnba-07-33_HL4	B3501A-Cy3, B3501ACoCl2-Cy5 (2nd)
	A	3	Cnba-07-34_HL5	B3501A-Cy3, B3501ACoCl2-Cy5 (3rd)
	A	4	Cnba_53-cypto AB	WT-Cy3, WT/CoCl2-Cy5
	A	5	Cnba 48_ Crypto KL	WT w/x - Cy3, WT w/CoCl2-Cy5
	A	6	Cnba-02-21_crypto UV	WT w/x - Cy3, WT-cy5
	A	7	Cnba-02-63-Crypto12	WTw/x- Cy3 WT-Cy5
Group Statistic calculations was performed for each Group
A	A	A	A	A	A	A
Cnba-07-32_HL3 B3501A-Cy3, B3501ACoCl2-Cy5	Cnba-07-33_HL4 B3501A-Cy3, B3501ACoCl2-Cy5 (2nd)	Cnba-07-34_HL5 B3501A-Cy3, B3501ACoCl2-Cy5 (3rd)	Cnba_53-cypto AB WT-Cy3, WT/CoCl2-Cy5	Cnba 48_ Crypto KL WT w/x - Cy3, WT w/CoCl2-Cy5	Cnba-02-21_crypto UV WT w/x - Cy3, WT-cy5	Cnba-02-63-Crypto12 WTw/x- Cy3 WT-Cy5	Group A Mean	Group A Median	Group A StdDev	Well ID	Feature ID	Map	Annotation_Src	RefSeq	Refseqs_Hit	geneIDS_Hit	Entrez GeneID	Locus Tag	Gene	Description	Gene Ontology Terms	GO Tier2 Component	GO Tier3 Component	GO Tier2 Function	GO Tier3 Function	GO Tier2 Process	GO Tier3 Process
-1.052	-1.7915	-1.1064	-1.353	-1.447	-1.1461	-0.9642	-1.26575	-1.14615	0.26541	1933159	WUSTL-Cn-1.1:619	13	RSQ	XM_568307	1	1	3255174	CNM01030	164.m02072_	tricarboxylate carrier (CNM01030)	mitochondrial inner membrane;; tricarboxylate secondary active transmembrane transporter activity;; tricarboxylic acid transport	cell;; cell part;; envelope;; organelle;; organelle part	cell part;; intracellular;; intracellular organelle;; intracellular organelle part;; intracellular part;; membrane;; membrane-bound organelle;; organelle envelope;; organelle membrane;; organelle part	transporter activity	transmembrane transporter activity	establishment of localization;; localization	establishment of localization;; transport
-1.1168	-1.3806	-1.7053	-2.3686	-1.843	-1.8708	-2.0842	-1.76705	-1.84301	0.38822	1933207	WUSTL-Cn-1.1:667	13	RSQ	XM_568476	1	1	3255130	CNM01770	164.m02149_	aconitate hydratase (CNM01770)	aconitate hydratase activity;; mitochondrion	cell;; cell part;; organelle	cell part;; intracellular;; intracellular organelle;; intracellular part;; membrane-bound organelle	catalytic activity	lyase activity
1.1949	1.0493	1.2081	0.754	1.5678	0.9583	0.9423	1.0964	1.04932	0.24102	1933519	WUSTL-Cn-1.1:979	11	RSQ	XM_567862	1	1	3254378	CNK02620	176.m02396_	ATP-dependent protein binding protein (CNK02620)	ATP-dependent protein binding;; cytoplasm;; protein deubiquitination;; protein monoubiquitination;; protein polyubiquitination;; response to stress	cell;; cell part	cell part;; intracellular;; intracellular part	binding	protein binding	cellular process;; metabolic process;; response to stimulus	cellular metabolic process;; macromolecule metabolic process;; primary metabolic process;; response to stress
1.3543	1.0196	1.0731	0.0987	1.2124	0.5755	0.4712	0.82925	1.01956	0.42163	1933951	WUSTL-Cn-1.1:1411	3	RSQ	XM_569509	1	1	3256505	CNC02320	179.m00213_	heat shock protein 70 (CNC02320)	chitin- and beta-glucan-containing cell wall;; cytoplasm;; heat shock protein activity;; membrane of vacuole with cell cycle-correlated morphology;; protein folding;; SRP-dependent cotranslational protein targeting to membrane, translocation	cell;; cell part;; organelle;; organelle part	cell part;; external encapsulating structure;; intracellular;; intracellular organelle;; intracellular organelle part;; intracellular part;; membrane;; membrane-bound organelle;; organelle membrane;; organelle part			cellular process;; establishment of localization;; localization;; metabolic process	cellular component organization and biogenesis;; cellular localization;; cellular metabolic process;; establishment of cellular localization;; establishment of localization;; establishment of protein localization;; macromolecule localization;; macromolecule metabolic process;; primary metabolic process;; secretion;; transport
-2.4006	-3.2247	-3.3013	-2.1861	-2.2203	-3.0809	-2.9731	-2.76959	-2.97313	0.44825	1934671	WUSTL-Cn-1.1:2131	1	RSQ	XM_567012	1	1	3253583	CNA06950	181.m08438_	electron carrier (CNA06950)	electron carrier activity;; electron transport;; mitochondrial intermembrane space	cell;; cell part;; envelope;; membrane-enclosed lumen;; organelle;; organelle part	cell part;; intracellular;; intracellular organelle;; intracellular organelle part;; intracellular part;; membrane-bound organelle;; organelle envelope;; organelle lumen;; organelle part	catalytic activity	oxidoreductase activity	metabolic process	generation of precursor metabolites and energy
2.128	6.6561	6.6435	2.3366	7.7236	6.2393	6.3658	5.44183	6.36576	2.0784	1936225	WUSTL-Cn-1.1:3685	13	RSQ	XM_568284	1	1	3255260	CNM02060	164.m02160_	hypothetical protein (CNM02060)
-0.5863	-1.3276	-0.976	-1.2509	-1.1779	-1.3597	-1.2247	-1.12901	-1.22469	0.24987	1937383	WUSTL-Cn-1.1:4843	6	RSQ	XM_571714	1	1	3258128	CNF00630	180.m02996_	electron transporter, transferring electrons within CoQH2-cytochrome c reductase complex (CNF00630)	electron transporter, transferring electrons within CoQH2-cytochrome c reductase complex activity;; mitochondrial electron transport, ubiquinol to cytochrome c;; mitochondrial inner membrane;; mitochondrial respiratory chain;; mitochondrial respiratory chain complex III;; oxidative phosphorylation	cell;; cell part;; envelope;; macromolecular complex;; organelle;; organelle part	cell part;; intracellular;; intracellular organelle;; intracellular organelle part;; intracellular part;; membrane;; membrane part;; membrane-bound organelle;; organelle envelope;; organelle membrane;; organelle part;; protein complex	catalytic activity	oxidoreductase activity	cellular process;; metabolic process	cellular metabolic process;; generation of precursor metabolites and energy
1.3694	1.2092	0.7568	0.8313	1.5638	1.2984	1.4039	1.2047	1.29837	0.27893	1937407	WUSTL-Cn-1.1:4867	1	RSQ	XM_566480	1	1	3253487	CNA00530	181.m07835_	hypothetical protein (CNA00530)	endopeptidase activity;; proteasome regulatory particle (sensu Eukaryota);; ubiquitin-dependent protein catabolic process	cell;; cell part;; macromolecular complex	cell part;; intracellular;; intracellular part;; protein complex	catalytic activity	hydrolase activity	cellular process;; metabolic process	catabolic process;; cellular metabolic process;; macromolecule metabolic process;; primary metabolic process
-0.0344	-0.62	-0.1927	-1.6939	-1.0704	-1.64	-1.1775	-0.91842	-1.07042	0.61058	1933321	WUSTL-Cn-1.1:781	5	RSQ	XM_571100	1	1	3257557	CNE04370	167.m03576_	fatty-acid synthase complex protein (CNE04370)	3-hydroxypalmitoyl-[acyl-carrier-protein] dehydratase activity;; [acyl-carrier-protein] S-acetyltransferase activity;; [acyl-carrier-protein] S-malonyltransferase activity;; cytosol;; enoyl-[acyl-carrier-protein] reductase (NADH) activity;; fatty acid biosynthetic process;; fatty acid synthase complex	cell;; cell part;; macromolecular complex	cell part;; intracellular;; intracellular part;; protein complex	catalytic activity	lyase activity;; oxidoreductase activity;; transferase activity	cellular process;; metabolic process	biosynthetic process;; cellular metabolic process;; primary metabolic process
-1.7276	-1.7544	-0.9654	-1.2178	-0.414	-1.1439	-0.703	-1.1323	-1.14385	0.45935	1936033	WUSTL-Cn-1.1:3493	4	RSQ	XM_570457	1	1	3257347	CND02050	163.m06167_	hypothetical protein (CND02050)	cytoplasm;; cytosol;; nucleus	cell;; cell part;; organelle	cell part;; intracellular;; intracellular organelle;; intracellular part;; membrane-bound organelle
1.3577	1.4041	1.6256	1.4573	2.2754	1.0652	1.2844	1.49567	1.40406	0.3553	1938319	WUSTL-Cn-1.1:5779	2	RSQ	XM_569078	1	1	3255934	CNB00690	186.m03483_	hypothetical protein (CNB00690)	cytoplasm;; endopeptidase activity;; proteasome regulatory particle (sensu Eukaryota);; proteolysis	cell;; cell part;; macromolecular complex	cell part;; intracellular;; intracellular part;; protein complex	catalytic activity	hydrolase activity	cellular process;; metabolic process	cellular metabolic process;; macromolecule metabolic process;; primary metabolic process
1.0123	1.4701	1.4654	0.5677	1.5697	0.9916	1.3543	1.20445	1.35434	0.33428	1933963	WUSTL-Cn-1.1:1423	3	RSQ	XM_569544	1	1	3256463	CNC02510	179.m00230_	beta-glucosidase (CNC02510)	carbohydrate metabolic process;; hydrolase activity, hydrolyzing O-glycosyl compounds			catalytic activity	hydrolase activity	metabolic process	macromolecule metabolic process;; primary metabolic process
-1.3114	-1.2663	-0.9882	-1.3321	-0.9483	-1.6696	-1.1831	-1.24272	-1.26628	0.22376	1934659	WUSTL-Cn-1.1:2119	1	RSQ	XM_566907	1	1	3253243	CNA06760	181.m08420_	galactose metabolism-related protein (CNA06760)	galactose metabolic process					cellular process;; metabolic process	cellular metabolic process;; macromolecule metabolic process;; primary metabolic process
-0.1776	-0.6663	-0.4539	-1.4391	-1.4718	-2.0313	-1.3881	-1.08974	-1.38813	0.61635	1935115	WUSTL-Cn-1.1:2575	12	RSQ	XM_567997	1	1	3254959	CNL04470	184.m04775_	ubiquinol-cytochrome C reductase complex core protein 2 precursor (CNL04470)	aerobic respiration;; mitochondrial electron transport, ubiquinol to cytochrome c;; mitochondrial respiratory chain complex III;; mitochondrion;; ubiquinol-cytochrome-c reductase activity	cell;; cell part;; envelope;; macromolecular complex;; organelle;; organelle part	cell part;; intracellular;; intracellular organelle;; intracellular organelle part;; intracellular part;; membrane;; membrane part;; membrane-bound organelle;; organelle envelope;; organelle membrane;; organelle part;; protein complex	catalytic activity;; transporter activity	oxidoreductase activity;; substrate-specific transporter activity;; transmembrane transporter activity	cellular process;; metabolic process	cellular metabolic process;; generation of precursor metabolites and energy
-1.1955	-1.4717	-1.0717	-0.834	-0.8738	-1.1026	-1.0774	-1.08955	-1.07744	0.19632	1938883	WUSTL-Cn-1.1:6343		IPA							166_3.seq.170_start:430892_end:431131_strand_-_164
1.3465	3.6161	2.9851	1.371	5.075	3.0216	3.5056	2.98869	3.02157	1.2147	1938931	WUSTL-Cn-1.1:6391		IPA							167_1.seq.022_start:52491_end:53762_strand_-_480
-1.2149	-1.9099	-1.4234	-0.8052	-1.3813	-1.7641	-1.7406	-1.46277	-1.42337	0.35252	1939315	WUSTL-Cn-1.1:6775		IPA							171_2.seq.087_start:210481_end:211637_strand_-_763
1.6571	3.4251	3.5032	1.6064	4.1234	2.7932	3.2929	2.91445	3.29292	0.88792	1940029	WUSTL-Cn-1.1:7489	3	RSQ	XM_569940	1	1	3256775	CNC02930	179.m00671_	hypothetical protein (CNC02930)
1.1248	1.218	1.2434	1.023	1.105	0.3086	0.5856	0.94404	1.10501	0.32986	1940035	WUSTL-Cn-1.1:7495	3	RSQ	XM_570028	1	1	3256220	CNC05720	179.m00721_	hypothetical protein (CNC05720)
-1.945	-3.3505	-1.0515	-2.5554	-3.4161	-1.6041	-1.1502	-2.15325	-1.94497	0.90671	1934893	WUSTL-Cn-1.1:2353	14	RSQ	XM_568716	1	1	3255389	CNN02280	183.m01801_	hypothetical protein (CNN02280)	plasma membrane;; uridine transmembrane transporter activity;; uridine transport	cell;; cell part	cell part;; membrane	transporter activity	substrate-specific transporter activity;; transmembrane transporter activity	establishment of localization;; localization	establishment of localization;; transport
-0.7537	-0.9692	-1.1026	-1.2841	-1.1951	-1.0735	-0.8743	-1.03606	-1.07345	0.1703	1936051	WUSTL-Cn-1.1:3511	4	RSQ	XM_570506	1	1	3256989	CND03050	163.m06248_	hypothetical protein (CND03050)
-1.0063	-1.7426	-1.4111	-1.2557	-1.5114	-1.2315	-1.5104	-1.38128	-1.41112	0.22163	1936411	WUSTL-Cn-1.1:3871	5	RSQ	XM_570988	1	1	3257699	CNE02800	167.m03416_	hypothetical protein (CNE02800)
1.0484	0.8887	0.9489	1.3168	1.2989	0.596	1.3096	1.05818	1.0484	0.2514	1936837	WUSTL-Cn-1.1:4297	7	RSQ	XM_572065	1	1	3258961	CNG03360	177.m03177_	hypothetical protein (CNG03360)	cytoplasm;; nucleus	cell;; cell part;; organelle	cell part;; intracellular;; intracellular organelle;; intracellular part;; membrane-bound organelle
5.9657	3.3919	2.7966		4.1353	2.7992	2.9858	3.6791	3.18886	1.12196	1937149	WUSTL-Cn-1.1:4609	3	RSQ	XM_569968	1	1	3256784	CNC01660	179.m00656_	cytokine inducing-glycoprotein (CNC01660)
1.2542	1.0866	0.9317	0.8552	1.292	0.9782	1.3691	1.10958	1.08665	0.18348	1937587	WUSTL-Cn-1.1:5047	1	RSQ	XM_566843	1	1	3253306	CNA04640	181.m08217_	RPN10-like protein (CNA04640)	endopeptidase activity;; proteasome regulatory particle (sensu Eukaryota);; ubiquitin-dependent protein catabolic process	cell;; cell part;; macromolecular complex	cell part;; intracellular;; intracellular part;; protein complex	catalytic activity	hydrolase activity	cellular process;; metabolic process	catabolic process;; cellular metabolic process;; macromolecule metabolic process;; primary metabolic process
0.5945	0.3491	0.216	-1.0053	-1.0384	-1.6505	-1.222	-0.53665	-1.00526	0.82914	1937947	WUSTL-Cn-1.1:5407	8	RSQ	XM_572285	1	1	3258987	CNH00910	184.m04411_	hypothetical protein (CNH00910)
-1.5546	-2.4579	-2.0506	-1.9076			-2.0895	-2.01204	-2.05056	0.29205	1939453	WUSTL-Cn-1.1:6913	8	RSQ	XM_572570	1	1	3259281	CNH03100		hypothetical protein (CNH03100)
-0.9732	-1.9486	-1.5693	-1.3708	-1.1384	-2.2154	-2.0827	-1.61407	-1.56931	0.4458	1932847	WUSTL-Cn-1.1:307	4	RSQ	XM_570308	1	1	3257198	CND01070	163.m03884_	NADH dehydrogenase (ubiquinone) (CND01070)	mitochondrial respiratory chain complex I;; NADH dehydrogenase (ubiquinone) activity	cell;; cell part;; envelope;; macromolecular complex;; organelle;; organelle part	cell part;; intracellular;; intracellular organelle;; intracellular organelle part;; intracellular part;; membrane;; membrane part;; membrane-bound organelle;; organelle envelope;; organelle membrane;; organelle part;; protein complex	catalytic activity	oxidoreductase activity
-1.1463	-1.0366	-1.075	-1.5298	-1.0425	-1.1914	-1.284	-1.1865	-1.14628	0.16243	1932919	WUSTL-Cn-1.1:379	4	RSQ	XM_570225	1	1	3257038	CND02030	163.m06168_	Methylmalonate-semialdehyde dehydrogenase [acylating], putative (CND02030)	3-chloroallyl aldehyde dehydrogenase activity;; acetate biosynthetic process;; cytoplasm	cell;; cell part	cell part;; intracellular;; intracellular part	catalytic activity	oxidoreductase activity	cellular process;; metabolic process	biosynthetic process;; cellular metabolic process
1.1294	0.9591	0.9668	0.9834	1.8504	1.3366	1.0224	1.1783	1.0224	0.30101	1934407	WUSTL-Cn-1.1:1867	6	RSQ	XM_571562	1	1	3258095	CNF02080	180.m00366_	proteasome component pts1 (CNF02080)	endopeptidase activity;; proteasome core complex (sensu Eukaryota);; proteasome core complex, beta-subunit complex (sensu Eukaryota);; ubiquitin-dependent protein catabolic process	cell;; cell part;; macromolecular complex	cell part;; intracellular;; intracellular part;; protein complex	catalytic activity	hydrolase activity	cellular process;; metabolic process	catabolic process;; cellular metabolic process;; macromolecule metabolic process;; primary metabolic process
-2.1572	-1.8548	-2.9316	-1.9198	-1.2718	-2.2337	-2.6813	-2.15003	-2.15721	0.50873	1935223	WUSTL-Cn-1.1:2683	12	RSQ	XM_568187	1	1	3255027	CNL06640	184.m04975_	phospho-2-dehydro-3-deoxyheptonate aldolase (CNL06640)	3-deoxy-7-phosphoheptulonate synthase activity;; aromatic amino acid family biosynthetic process;; cytoplasm;; nucleus	cell;; cell part;; organelle	cell part;; intracellular;; intracellular organelle;; intracellular part;; membrane-bound organelle	catalytic activity	transferase activity	cellular process;; metabolic process	biosynthetic process;; cellular metabolic process;; nitrogen compound metabolic process;; primary metabolic process
1.8435	2.6873	2.7576	1.8929	4.6542	3.0104	3.7024	2.93548	2.75762	0.91965	1933825	WUSTL-Cn-1.1:1285	7	RSQ	XM_571771	2	1	3258973	CNG00600	177.m03313_	mannitol-1-phosphate dehydrogenase (CNG00600)	alcohol dehydrogenase activity;; fermentation;; mitochondrial matrix;; soluble fraction	cell;; cell part;; membrane-enclosed lumen;; organelle;; organelle part	cell fraction;; cell part;; intracellular;; intracellular organelle;; intracellular organelle part;; intracellular part;; membrane-bound organelle;; organelle lumen;; organelle part	catalytic activity	oxidoreductase activity	metabolic process	generation of precursor metabolites and energy
-0.5416	-1.1193	-0.4503	-0.7785	-1.0629	-1.2752	-1.01	-0.89111	-1.01002	0.28596	1934233	WUSTL-Cn-1.1:1693	6	RSQ	XM_571299	3	1	3258337	CNF00330	180.m00017_	gamma-aminobutyric acid transporter (CNF00330)	membrane;; transport	cell;; cell part	cell part;; membrane			establishment of localization;; localization	establishment of localization;; transport
1.7061	2.0701	2.3982	2.6133				2.19692	2.23414	0.34311	1935337	WUSTL-Cn-1.1:2797	10	RSQ	XM_567473	1	1	3254058	CNJ00930	185.m02440_	hypothetical protein (CNJ00930)
-2.4457	-2.0588	-1.041	-2.1664	-1.8737	-1.746	-1.079	-1.77294	-1.87371	0.49532	1935799	WUSTL-Cn-1.1:3259	9	RSQ	XM_572850	1	1	3259472	CNI00870	162.m02682_	haloacid dehalogenase (CNI00870)	hydrolase activity;; metabolic process			catalytic activity	hydrolase activity	metabolic process
1.0142	1.5714	0.7201	1.3607	2.5441	0.921	0.8646	1.28516	1.01423	0.58245	1937263	WUSTL-Cn-1.1:4723	6	RSQ	XM_571400	1	1	3258117	CNF04400	180.m00210_	hypothetical protein (CNF04400)
0.0457	-1.3037	-1.0666	-1.2669	-1.7223	-2.6697	-1.7181	-1.38594	-1.30372	0.76007	1938073	WUSTL-Cn-1.1:5533	12	RSQ	XM_568086	1	1	3255015	CNL05500	184.m04868_	sulfite reductase (CNL05500)	cell wall organization and biogenesis;; cytoplasm;; sulfate assimilation;; sulfite reductase (NADPH) activity;; sulfite reductase complex (NADPH)	cell;; cell part;; macromolecular complex	cell part;; intracellular;; intracellular part;; protein complex	catalytic activity	oxidoreductase activity	cellular process;; metabolic process	cellular component organization and biogenesis;; cellular metabolic process
0.7899	1.2036	1.2425	1.2462	1.9949	0.3978	0.9644	1.11992	1.20363	0.45641	1938817	WUSTL-Cn-1.1:6277		IPA							166_2.seq.067_start:188227_end:188578_strand_-_93
1.3887	2.0707	1.799	1.3971	1.4614	0.9886	1.1076	1.459	1.39706	0.34711	1939999	WUSTL-Cn-1.1:7459	3	RSQ	XM_569371	1	1	3256177	CNC00730	179.m00069_	hypothetical protein (CNC00730)
3.983	2.9539	2.5274	3.2989	3.1475	2.2683	2.2898	2.9241	2.95386	0.5735	1933237	WUSTL-Cn-1.1:697	13	RSQ	XM_568259	1	1	3255162	CNM02420	164.m02206_	acidic laccase (CNM02420)	ferroxidase activity;; iron ion transport;; membrane fraction	cell;; cell part	cell fraction;; cell part	catalytic activity	oxidoreductase activity	establishment of localization;; localization	establishment of localization;; transport
5.9659	2.2241	1.0619		1.7985	0.2581	0.6283	1.98949	1.4302	1.898	1933627	WUSTL-Cn-1.1:1087	7	RSQ	XM_571837	1	1	3258962	CNG00950	177.m02944_	metalloreductase (CNG00950)	copper ion import;; ferric-chelate reductase activity;; iron ion transport;; plasma membrane	cell;; cell part	cell part;; membrane	catalytic activity	oxidoreductase activity	establishment of localization;; localization	establishment of localization;; transport
-1.2543	-1.6426	-1.358	-1.18	-1.4732	-2.0525	-1.5209	-1.49736	-1.47317	0.26984	1934755	WUSTL-Cn-1.1:2215	1	RSQ	XM_566692	1	1	3253728	CNA03530	181.m08761_	succinate dehydrogenase (ubiquinone) (CNA03530)	mitochondrial electron transport, succinate to ubiquinone;; mitochondrial respiratory chain complex II;; succinate dehydrogenase (ubiquinone) activity;; tricarboxylic acid cycle	cell;; cell part;; envelope;; macromolecular complex;; organelle;; organelle part	cell part;; intracellular;; intracellular organelle;; intracellular organelle part;; intracellular part;; membrane;; membrane part;; membrane-bound organelle;; organelle envelope;; organelle membrane;; organelle part;; protein complex	catalytic activity	oxidoreductase activity	cellular process;; metabolic process	catabolic process;; cellular metabolic process;; generation of precursor metabolites and energy;; macromolecule metabolic process;; primary metabolic process
-1.3661	-2.4671	-0.5257	-2.0419	-2.4391	-1.3733	-1.2456	-1.63697	-1.37333	0.65764	1935211	WUSTL-Cn-1.1:2671	12	RSQ	XM_568157	2	2	3254883	CNL06330	184.m04946_	purine-cytosine permease (CNL06330)	integral to membrane	cell;; cell part	cell part;; membrane;; membrane part
0.3208	1.341	1.6173	0.6687	1.9057	1.3755	1.5685	1.25678	1.37547	0.5198	1935979	WUSTL-Cn-1.1:3439	4	RSQ	XM_570285	1	1	3256867	CND01490	163.m03860_	copper zinc superoxide dismutase (CND01490)	cellular copper ion homeostasis;; cellular zinc ion homeostasis;; copper, zinc superoxide dismutase activity;; cytosol;; mitochondrial intermembrane space;; superoxide metabolic process	cell;; cell part;; envelope;; membrane-enclosed lumen;; organelle;; organelle part	cell part;; intracellular;; intracellular organelle;; intracellular organelle part;; intracellular part;; membrane-bound organelle;; organelle envelope;; organelle lumen;; organelle part	catalytic activity	oxidoreductase activity	biological regulation;; cellular process;; metabolic process	cellular homeostasis;; cellular metabolic process;; regulation of biological quality
1.4053	2.2198	2.0555	1.3284	2.7954	1.5891	2.1297	1.93189	2.0555	0.48432	1936675	WUSTL-Cn-1.1:4135	11	RSQ	XM_567681	1	1	3254675	CNK02050	176.m02343_	hypothetical protein (CNK02050)
0.1314	-0.624	-0.3041	-1.0331	-1.0089	-1.0884	-1.0153	-0.70605	-1.00891	0.43262	1937059	WUSTL-Cn-1.1:4519	3	RSQ	XM_569724	1	1	3256188	CNC04670	179.m00399_	hypothetical protein (CNC04670)
1.9456	1.8193	2.1687	1.6815	2.2784	2.5144	2.3886	2.11378	2.16869	0.28486	1937467	WUSTL-Cn-1.1:4927	1	RSQ	XM_566607	1	1	3253572	CNA01420	181.m07919_	oxidoreductase (CNA01420)	metabolic process;; oxidoreductase activity			catalytic activity	oxidoreductase activity	metabolic process
-0.3278	-1.0027	-1.6127	-0.5056	-0.5751	-2.2528	-1.8152	-1.156	-1.00271	0.68825	1937515	WUSTL-Cn-1.1:4975	1	RSQ	XM_566646	1	1	3253605	CNA02580	181.m08019_	sorbitol dehydrogenase (CNA02580)	D-xylulose reductase activity;; monosaccharide metabolic process			catalytic activity	oxidoreductase activity	cellular process;; metabolic process	cellular metabolic process;; macromolecule metabolic process;; primary metabolic process
-2.2924	-2.0412	-0.3758	-2.0438	-2.2155	-1.0669	-0.8638	-1.55706	-2.04121	0.71333	1938277	WUSTL-Cn-1.1:5737	2	RSQ	XM_568764	1	1	3255894	CNB00230	186.m03432_	hypothetical protein (CNB00230)
0.7094	2.173	1.7611	1.1509	2.7921		1.7278	1.71905	1.74446	0.67104	1940179	WUSTL-Cn-1.1:7639	12	RSQ	XM_568203	2	2	3254840	CNL03790	184.m05136_	hypothetical protein (CNL03790)
-1.5054	-1.478	-1.9772	-1.1605	-1.7372	-2.1872	-1.678	-1.67478	-1.67803	0.31391	1933069	WUSTL-Cn-1.1:529	4	RSQ	XM_570168	1	1	3257432	CND03800	163.m06463_	GAMM1 protein (CND03800)	cytoplasm;; nucleus	cell;; cell part;; organelle	cell part;; intracellular;; intracellular organelle;; intracellular part;; membrane-bound organelle
-0.2438	-0.2317	-0.195	-1.1593	-1.3233	-1.0886	-1.181	-0.77468	-1.08856	0.48185	1934941	WUSTL-Cn-1.1:2401	8	RSQ	XM_572232	1	1	3259263	CNH00400	184.m04362_	B2-aldehyde-forming enzyme (CNH00400)
1.3909	0.9253	1.026	1.831	1.3254	1.0223	1.1881	1.24414	1.18815	0.28639	1936141	WUSTL-Cn-1.1:3601	4	RSQ	XM_570663	1	1	3257399	CND01870	163.m06545_	hypothetical protein (CND01870)
0.8349	1.2275	1.3283	1.0905			1.4551	1.18723	1.22746	0.21295	1937293	WUSTL-Cn-1.1:4753	6	RSQ	XM_571538	1	1	3258247	CNF00600	180.m00290_	trehalose transport-related protein (CNF00600)	alpha-glucoside transport;; alpha-glucoside:hydrogen symporter activity;; maltose:hydrogen symporter activity;; membrane fraction;; trehalose transmembrane transporter activity;; trehalose transport	cell;; cell part	cell fraction;; cell part	transporter activity	substrate-specific transporter activity;; transmembrane transporter activity	establishment of localization;; localization	establishment of localization;; transport
-2.4863	-4.0812	-1.3679	-2.4631	-4.057	-2.0808	-1.4326	-2.56697	-2.46307	1.03449	1937299	WUSTL-Cn-1.1:4759	6	RSQ	XM_571577	1	1	3258388	CNF01400	180.m00309_	hypothetical protein (CNF01400)
1.1171	1.4836	0.2202	1.6479		1.1789	0.499	1.02444	1.14801	0.50905	1935440	WUSTL-Cn-1.1:2900	2	RSQ	XM_568748	1	1	3256010	CNB00020	186.m03416_	hypothetical protein (CNB00020)
-2.8391	-4.1905	-3.662	-2.6953				-3.3467	-3.25054	0.61103	1937024	WUSTL-Cn-1.1:4484	3	RSQ	XM_569658	1	1	3256153	CNC03310	179.m00294_	hypothetical protein (CNC03310)
-2.1304	-3.501	-0.8894	-1.6097	-2.2314	-0.8296	-0.9356	-1.73244	-1.60973	0.90324	1937360	WUSTL-Cn-1.1:4820	6	RSQ	XM_571641	1	1	3258434	CNF01390	180.m02937_	hypothetical protein (CNF01390)
2.4463	2.0447	0.8759	3.1964	3.0888	0.981	1.1935	1.97524	2.0447	0.9076	1937816	WUSTL-Cn-1.1:5276	1	RSQ	XM_567243	1	1	3253987	CNA06340	181.m08859_	hypothetical protein (CNA06340)	cytoplasm;; nucleus	cell;; cell part;; organelle	cell part;; intracellular;; intracellular organelle;; intracellular part;; membrane-bound organelle
-3.569	-3.5055	-3.6904	-3.4068	-3.1703	-4.5136	-4.0014	-3.69386	-3.56901	0.40955	1932944	WUSTL-Cn-1.1:404	4	RSQ	XM_570243	1	1	3257130	CND02630	163.m06210_	hypothetical protein (CND02630)	cytochrome-c peroxidase activity;; mitochondrial intermembrane space;; mitochondrion;; response to oxidative stress	cell;; cell part;; envelope;; membrane-enclosed lumen;; organelle;; organelle part	cell part;; intracellular;; intracellular organelle;; intracellular organelle part;; intracellular part;; membrane-bound organelle;; organelle envelope;; organelle lumen;; organelle part	antioxidant activity;; catalytic activity	oxidoreductase activity;; peroxidase activity	response to stimulus	response to chemical stimulus;; response to stress
-2.1329	-2.3129	-0.3936	-2.8858	-2.9056	-1.7643	-1.4962	-1.98447	-2.13289	0.81139	1933016	WUSTL-Cn-1.1:476	4	RSQ	XM_570101	1	1	3257249	CND05980	163.m06358_	nucleoside transporter (CND05980)	membrane;; nucleoside transmembrane transporter activity;; nucleoside transport	cell;; cell part	cell part;; membrane	transporter activity	substrate-specific transporter activity;; transmembrane transporter activity	establishment of localization;; localization	establishment of localization;; transport
-2.2474	-3.3129	-3.1345	-2.395	-2.9645	-3.7805	-3.3437	-3.02551	-3.13454	0.50321	1933754	WUSTL-Cn-1.1:1214	7	RSQ	XM_572035	2	1	3258643	CNG03480	177.m03188_	succinate dehydrogenase iron-sulfur subunit (CNG03480)	mitochondrial electron transport, succinate to ubiquinone;; mitochondrial respiratory chain complex II;; succinate dehydrogenase (ubiquinone) activity;; tricarboxylic acid cycle	cell;; cell part;; envelope;; macromolecular complex;; organelle;; organelle part	cell part;; intracellular;; intracellular organelle;; intracellular organelle part;; intracellular part;; membrane;; membrane part;; membrane-bound organelle;; organelle envelope;; organelle membrane;; organelle part;; protein complex	catalytic activity	oxidoreductase activity	cellular process;; metabolic process	catabolic process;; cellular metabolic process;; generation of precursor metabolites and energy;; macromolecule metabolic process;; primary metabolic process
-0.2928	-0.4753	-0.3277	-1.0435	-1.0475	-1.2934	-1.0057	-0.78372	-1.0057	0.3761	1933760	WUSTL-Cn-1.1:1220	7	RSQ	XM_572056	1	1	3258566	CNG03570	177.m03196_	hypothetical protein (CNG03570)	cellular bud neck;; cytosol;; endocytosis;; plasma membrane;; protein amino acid phosphorylation;; protein serine/threonine kinase activity;; sphingolipid metabolic process	cell;; cell part	cell part;; cellular bud;; intracellular;; intracellular part;; membrane;; site of polarized growth	catalytic activity	transferase activity	cellular process;; establishment of localization;; localization;; metabolic process	cellular component organization and biogenesis;; cellular metabolic process;; establishment of localization;; macromolecule metabolic process;; primary metabolic process;; transport
-0.6452	-1.1946	-1.2091	-1.1211	-0.8354	-1.5592	-1.3695	-1.13345	-1.19459	0.28631	1935314	WUSTL-Cn-1.1:2774	10	RSQ	XM_567312	1	1	3254336	CNJ00590	185.m02404_	glycogen (starch) synthase (CNJ00590)	cytoplasm;; glycogen (starch) synthase activity;; glycogen metabolic process	cell;; cell part	cell part;; intracellular;; intracellular part	catalytic activity	transferase activity	cellular process;; metabolic process	cellular metabolic process;; generation of precursor metabolites and energy;; macromolecule metabolic process;; primary metabolic process
-0.7155	-1.8138	-0.4774	-1.4143	-1.9047	-1.5616	-1.0611	-1.27834	-1.41431	0.50472	1935320	WUSTL-Cn-1.1:2780	10	RSQ	XM_567451	1	1	3254372	CNJ00690	185.m02415_	uracil permease (CNJ00690)	allantoin transport;; allantoin uptake transmembrane transporter activity;; membrane	cell;; cell part	cell part;; membrane	transporter activity	substrate-specific transporter activity;; transmembrane transporter activity	establishment of localization;; localization	establishment of localization;; transport
1.3324	2.7736	3.2986	1.3556	3.9589	2.6197	3.2515	2.65575	2.77356	0.91987	1935704	WUSTL-Cn-1.1:3164	2	RSQ	XM_569041	1	1	3255733	CNB05100	186.m04083_	hypothetical protein (CNB05100)
1.5324	1.341	0.7136	1.9716	1.9764	0.5126	0.9837	1.29017	1.34096	0.53818	1936424	WUSTL-Cn-1.1:3884	5	RSQ	XM_570884	1	1	3258009	CNE03260	167.m03472_	transcriptional activator (CNE03260)	CCAAT-binding factor complex;; regulation of carbohydrate metabolic process;; transcription;; transcription activator activity	cell;; cell part;; macromolecular complex;; membrane-enclosed lumen;; organelle;; organelle part	cell part;; intracellular;; intracellular organelle;; intracellular organelle part;; intracellular part;; membrane-bound organelle;; organelle lumen;; organelle part;; protein complex	transcription regulator activity	transcription activator activity	biological regulation;; cellular process;; gene expression;; metabolic process	cellular metabolic process;; macromolecule metabolic process;; primary metabolic process;; regulation of biological process;; regulation of metabolic process;; transcription
-1.2695	-1.5308	-1.3934	-1.0791	-1.0304	-1.6983	-1.5338	-1.3622	-1.39343	0.23009	1936448	WUSTL-Cn-1.1:3908	5	RSQ	XM_571058	1	1	3257849	CNE04050	167.m03547_	iron ion transport-related protein (CNE04050)	iron ion transport;; mitochondrial matrix	cell;; cell part;; membrane-enclosed lumen;; organelle;; organelle part	cell part;; intracellular;; intracellular organelle;; intracellular organelle part;; intracellular part;; membrane-bound organelle;; organelle lumen;; organelle part			establishment of localization;; localization	establishment of localization;; transport
1.7224	-0.2742	1.2019	1.7777	0.7914	0.2925	1.2911	0.97182	1.20191	0.69841	1937240	WUSTL-Cn-1.1:4700	6	RSQ	XM_571341	1	1	3258255	CNF02450	180.m00112_	hypothetical protein (CNF02450)
1.9719	1.6745	1.9129	1.1274	1.7292	0.6678	1.3062	1.48425	1.6745	0.43807	1937570	WUSTL-Cn-1.1:5030	1	RSQ	XM_566791	1	1	3253354	CNA04360	181.m08193_	hypothetical protein (CNA04360)
-1.0714	-1.2128	-0.7625	-0.9383	-0.8171	-1.6498	-1.0712	-1.07471	-1.07121	0.27575	1939898	WUSTL-Cn-1.1:7358	13	RSQ	XM_568342	1	1	3255159	CNM01490	164.m02800_	hypothetical protein (CNM01490)
-1.6195	-1.6073	-1.9635	-1.3027	-1.3573			-1.57006	-1.60731	0.23468	1940234	WUSTL-Cn-1.1:7694	10	RSQ	XM_567408	1	1	3254291	CNJ03280	185.m02683_	tRNA methyltransferase (CNJ03280)	tRNA methyltransferase activity;; tRNA modification			catalytic activity	transferase activity	cellular process;; gene expression;; metabolic process	cellular metabolic process;; macromolecule metabolic process;; primary metabolic process;; RNA processing
-1.35	-1.5184	-1.2565	-1.5428	-1.6865	-1.4939	-1.3579	-1.458	-1.49391	0.13449	1933526	WUSTL-Cn-1.1:986	11	RSQ	XM_567880	1	1	3254673	CNK02850	176.m02419_	hypothetical protein (CNK02850)	allantoate transmembrane transporter activity;; allantoate transport;; plasma membrane	cell;; cell part	cell part;; membrane	transporter activity	substrate-specific transporter activity;; transmembrane transporter activity	establishment of localization;; localization	establishment of localization;; transport
1.2482	1.5178	1.5988	1.2472	1.8813	1.7718	1.4693	1.53348	1.51778	0.2235	1933532	WUSTL-Cn-1.1:992	11	RSQ	XM_567890	1	1	3254500	CNK02950	176.m02429_	endopeptidase (CNK02950)	endopeptidase activity;; proteasome core complex (sensu Eukaryota);; proteasome core complex, beta-subunit complex (sensu Eukaryota);; ubiquitin-dependent protein catabolic process	cell;; cell part;; macromolecular complex	cell part;; intracellular;; intracellular part;; protein complex	catalytic activity	hydrolase activity	cellular process;; metabolic process	catabolic process;; cellular metabolic process;; macromolecule metabolic process;; primary metabolic process
1.8537	1.535	1.728	0.5951	1.084	0.6614	0.9132	1.19577	1.08397	0.47356	1935428	WUSTL-Cn-1.1:2888	10	RSQ	XM_567564	1	1	3254320	CNJ02750	185.m02619_	MMS2 (CNJ02750)	apoptosis;; ATPase activity;; cell cycle;; cytosol;; endoplasmic reticulum;; ER-associated protein catabolic process;; microsome;; nucleus;; protein transport;; ubiquitin-dependent protein catabolic process;; vesicle fusion	cell;; cell part;; organelle	cell fraction;; cell part;; intracellular;; intracellular organelle;; intracellular part;; membrane-bound organelle	catalytic activity	hydrolase activity	cellular process;; developmental process;; establishment of localization;; localization;; metabolic process	catabolic process;; cell cycle;; cell development;; cellular component organization and biogenesis;; cellular developmental process;; cellular metabolic process;; death;; establishment of localization;; establishment of protein localization;; macromolecule localization;; macromolecule metabolic process;; primary metabolic process;; transport
-0.9457	-0.8266	-1.1139	-1.2526	-1.6327	-1.2756	-1.3816	-1.20409	-1.25257	0.25072	1935878	WUSTL-Cn-1.1:3338	9	RSQ	XM_572648	1	1	3259691	CNI02050	162.m02999_	hypothetical protein (CNI02050)	nucleus;; positive regulation of transcription from RNA polymerase II promoter;; specific RNA polymerase II transcription factor activity	cell;; cell part;; organelle	cell part;; intracellular;; intracellular organelle;; intracellular part;; membrane-bound organelle	transcription regulator activity	RNA polymerase II transcription factor activity	biological regulation;; cellular process;; gene expression;; metabolic process	cellular metabolic process;; macromolecule metabolic process;; primary metabolic process;; regulation of biological process;; regulation of cellular process;; regulation of gene expression;; regulation of metabolic process;; transcription
2.4914	4.6397	3.0279	1.9278	5.0693	2.5549	2.6923	3.20046	2.69233	1.09486	1936604	WUSTL-Cn-1.1:4064	11	RSQ	XM_567776	1	1	3254444	CNK00070	176.m02144_	phosphoketolase (CNK00070)	aldehyde-lyase activity;; carbohydrate metabolic process			catalytic activity	lyase activity	metabolic process	macromolecule metabolic process;; primary metabolic process
-0.7308	-1.4358	-0.6875	-1.4354	-1.6664	-0.9868	-1.1107	-1.15048	-1.11067	0.34797	1937414	WUSTL-Cn-1.1:4874	1	RSQ	XM_566492	1	1	3253476	CNA00680	181.m07847_	vacuole protein (CNA00680)	vacuole, cell cycle-correlated morphology	cell;; cell part;; organelle	cell part;; intracellular;; intracellular organelle;; intracellular part;; membrane-bound organelle
-0.9362	-1.2692	-0.994	-1.4811	-1.4711	-1.2521	-1.0718	-1.21079	-1.25205	0.20272	1937756	WUSTL-Cn-1.1:5216	1	RSQ	XM_567096	1	1	3253592	CNA01810	181.m08718_	hypothetical protein (CNA01810)
1.8081	2.752	2.1182	1.3624	3.2821	2.1971	2.0055	2.2179	2.11823	0.58225	1937780	WUSTL-Cn-1.1:5240	1	RSQ	XM_567165	2	1	3253656	CNA04340	181.m08771_	mitochondrion protein (CNA04340)	mitochondrion	cell;; cell part;; organelle	cell part;; intracellular;; intracellular organelle;; intracellular part;; membrane-bound organelle
-1.8937	-2.4475	-1.2604	-1.8967	-2.3046		-2.3138	-2.01945	-2.10067	0.39962	1938110	WUSTL-Cn-1.1:5570	12	RSQ	XM_568171	1	1	3254868	CNL06510	184.m04962_	hypothetical protein (CNL06510)
-0.1029	-0.5633	-0.2577	-1.4884	-1.3937	-1.7663	-1.2267	-0.97129	-1.22668	0.60625	1934894	WUSTL-Cn-1.1:2354	14	RSQ	XM_568719	1	1	3255447	CNN02320	183.m01804_	1,3-beta-glucan synthase (CNN02320)	1,3-beta-glucan biosynthetic process;; 1,3-beta-glucan synthase activity;; 1,3-beta-glucan synthase complex;; cell wall organization and biogenesis	cell;; cell part;; macromolecular complex	cell part;; membrane;; membrane part;; protein complex	catalytic activity	transferase activity	cellular process;; metabolic process	biosynthetic process;; cellular component organization and biogenesis;; cellular metabolic process;; macromolecule metabolic process;; primary metabolic process
-1.1479	-1.0962	-1.1385	-1.398	-1.261		-1.5067	-1.25806	-1.20448	0.14945	1935302	WUSTL-Cn-1.1:2762	10	RSQ	XM_567295	1	1	3254112	CNJ00390	185.m02383_	3-methyl-2-oxobutanoate hydroxymethyltransferase, putative (CNJ00390)	3-methyl-2-oxobutanoate hydroxymethyltransferase activity;; mitochondrion;; pantothenate biosynthetic process	cell;; cell part;; organelle	cell part;; intracellular;; intracellular organelle;; intracellular part;; membrane-bound organelle	catalytic activity	transferase activity	cellular process;; metabolic process	biosynthetic process;; cellular metabolic process
-2.1935	-1.9423	-1.3961	-1.9008	-1.7924	-1.5679	-1.4823	-1.75362	-1.79236	0.26408	1932920	WUSTL-Cn-1.1:380	4	RSQ	XM_570228	1	1	3256991	CND02020	163.m06169_	hypothetical protein (CND02020)
1.0202	0.9524	1.072	1.1456	1.6592	1.2097	0.9328	1.14171	1.07204	0.23039	1934042	WUSTL-Cn-1.1:1502	3	RSQ	XM_569667	1	1	3256797	CNC04200	179.m00363_	thioredoxin (allergen cop c 2) (CNC04200)	mitochondrion;; response to oxidative stress;; thiol-disulfide exchange intermediate activity	cell;; cell part;; organelle	cell part;; intracellular;; intracellular organelle;; intracellular part;; membrane-bound organelle	catalytic activity	oxidoreductase activity	response to stimulus	response to chemical stimulus;; response to stress
0.8859	1.2959	0.971	1.1745	1.7336	0.7028	1.0729	1.11951	1.07294	0.30791	1935992	WUSTL-Cn-1.1:3452	4	RSQ	XM_570262	1	1	3257046	CND01740	163.m04711_	ceramidase (CND01740)	ceramidase activity;; ceramide metabolic process;; endoplasmic reticulum	cell;; cell part;; organelle	cell part;; intracellular;; intracellular organelle;; intracellular part;; membrane-bound organelle	catalytic activity	hydrolase activity	cellular process;; metabolic process	cellular metabolic process;; primary metabolic process
1.0337	1.0348	1.1069	1.0719	1.7975	1.5234	1.2017	1.25284	1.10694	0.27309	1936736	WUSTL-Cn-1.1:4196	11	RSQ	XM_567757	1	1	3254605	CNK01290	176.m02572_	hypothetical protein (CNK01290)
-1.2437	-1.8381	-0.1317	-1.3366	-1.4458	0.1753	-0.2329	-0.86478	-1.24366	0.72403	1937114	WUSTL-Cn-1.1:4574	3	RSQ	XM_569898	1	1	3256202	CNC06420	179.m00553_	hypothetical protein (CNC06420)
-1.7351	-2.0326	-2.6148	-1.4831	-1.3555	-2.9869	-2.2734	-2.06876	-2.03262	0.55387	1937474	WUSTL-Cn-1.1:4934	1	RSQ	XM_566622	1	1	3253634	CNA01500	181.m07928_	alternative oxidase 1 (CNA01500)	alternative oxidase activity;; metabolic process;; pathogenesis;; response to oxidative stress			catalytic activity	oxidoreductase activity	metabolic process;; multi-organism process;; response to stimulus	interspecies interaction between organisms;; response to chemical stimulus;; response to stress
-1.3609	-2.538	-0.6965	-1.9336	-2.4584	-2.089	-1.2069	-1.75476	-1.93363	0.63554	1932698	WUSTL-Cn-1.1:158	12	RSQ	XM_568157	2	2	3254883	CNL06330	162.m02915_	purine-cytosine permease (CNL06330)	integral to membrane	cell;; cell part	cell part;; membrane;; membrane part
1.1397	1.7714	1.427	1.623	2.3078	1.7233	1.2956	1.61254	1.623	0.35447	1933082	WUSTL-Cn-1.1:542	4	RSQ	XM_570119	1	1	3257175	CND04320	163.m06488_	chaperone (CND04320)	chaperone activity;; proteasome activator activity;; proteasome core complex (sensu Eukaryota);; protein catabolic process	cell;; cell part;; macromolecular complex	cell part;; intracellular;; intracellular part;; protein complex	enzyme regulator activity	enzyme activator activity	metabolic process	catabolic process;; macromolecule metabolic process;; primary metabolic process
2.9071	1.7494	1.1164	2.7447	1.795	0.713	0.9497	1.71075	1.74938	0.79615	1933106	WUSTL-Cn-1.1:566	4	RSQ	XM_570492	2	1	3257324	CND06030	163.m06542_	hypothetical protein (CND06030)	copper ion import;; ferric-chelate reductase activity;; iron ion transport;; plasma membrane	cell;; cell part	cell part;; membrane	catalytic activity	oxidoreductase activity	establishment of localization;; localization	establishment of localization;; transport
-1.3129	-0.92	-2.0266	-0.8551	-0.4401	-1.5236	-2.1189	-1.31387	-1.31294	0.57681	1935800	WUSTL-Cn-1.1:3260	9	RSQ	XM_572683	1	1	3259410	CNI01300	162.m02693_	2,4-dichlorophenoxyacetate alpha-ketoglutarate dioxygenase (CNI01300)	2,4-dichlorophenoxyacetate alpha-ketoglutarate dioxygenase activity			catalytic activity	oxidoreductase activity
3.4897	2.8922	2.1809	3.7912		2.046	2.228	2.77136	2.56013	0.67586	1936490	WUSTL-Cn-1.1:3950	5	RSQ	XM_570991	2	1	3257655	CNE02820	167.m03698_	hypothetical protein (CNE02820)	ATPase activity;; mitochondrion	cell;; cell part;; organelle	cell part;; intracellular;; intracellular organelle;; intracellular part;; membrane-bound organelle	catalytic activity	hydrolase activity
-1.6938	-1.2405	-0.9457	-1.8214			-1.207	-1.38168	-1.24045	0.32596	1937306	WUSTL-Cn-1.1:4766	6	RSQ	XM_571500	1	1	3258453	CNF01660	180.m00325_	hypothetical protein (CNF01660)
0.3603	1.4629	1.8848	0.644	2.2653	1.3505	1.3579	1.33226	1.35791	0.61088	1939610	WUSTL-Cn-1.1:7070	14	RSQ	XM_568539	1	1	3255491	CNN01000		hypothetical protein (CNN01000)
1.5627	1.867	1.7352	1.468	1.7189	0.5041	1.0959	1.4217	1.56267	0.44	1940000	WUSTL-Cn-1.1:7460	3	RSQ	XM_569372	1	1	3256177	CNC00730	179.m00070_	hypothetical protein (CNC00730)
1.0627	1.09	1.266	1.205	1.749	1.3134	1.2192	1.2722	1.21921	0.21164	1932902	WUSTL-Cn-1.1:362	4	RSQ	XM_570064	1	1	3257455	CND05020	163.m06139_	adenine phosphoribosyltransferase (CND05020)	adenine phosphoribosyltransferase activity;; AMP biosynthetic process;; cytoplasm;; nucleus	cell;; cell part;; organelle	cell part;; intracellular;; intracellular organelle;; intracellular part;; membrane-bound organelle	catalytic activity	transferase activity	cellular process;; metabolic process	biosynthetic process;; cellular metabolic process;; primary metabolic process
1.1846	1.5929	1.5597	1.6117	2.0835	1.4057	1.9449	1.62614	1.59291	0.28288	1932908	WUSTL-Cn-1.1:368	4	RSQ	XM_570269	1	1	3256909	CND02380	163.m06152_	hypothetical protein (CND02380)	NADPH dehydrogenase activity			catalytic activity	oxidoreductase activity
2.4033	2.6599	2.3903	2.8125		2.4982	2.422	2.53103	2.46008	0.15544	1933598	WUSTL-Cn-1.1:1058	7	RSQ	XM_571773	1	1	3258581	CNG00350	177.m02887_	opsin 1 (CNG00350)
-1.1863	-1.1202	-1.4005	-1.2094	-1.2581	-1.3338	-1.3063	-1.25923	-1.25808	0.08851	1934798	WUSTL-Cn-1.1:2258	14	RSQ	XM_568522	1	1	3255537	CNN00140	183.m01596_	hydrolase (CNN00140)	hydrolase activity, hydrolyzing O-glycosyl compounds			catalytic activity	hydrolase activity
-1.0062	-1.3733	-1.1116	-1.496	-1.512	-1.4506	-1.5195	-1.35274	-1.4506	0.19344	1935134	WUSTL-Cn-1.1:2594	12	RSQ	XM_568025	2	1	3254767	CNL04840	184.m04807_	exo-beta-1,3-glucanase (CNL04840)	chitin- and beta-glucan-containing cell wall;; glucan 1,3-beta-glucosidase activity	cell;; cell part	cell part;; external encapsulating structure	catalytic activity	hydrolase activity
-0.916	-1.3403	-1.644	-1.3552	-1.3649	-1.0175	-1.3035	-1.27735	-1.34033	0.22388	1935212	WUSTL-Cn-1.1:2672	12	RSQ	XM_568158	1	1	3255022	CNL06340	184.m04947_	Catalase A (CNL06340)	catalase activity;; oxygen and reactive oxygen species metabolic process;; peroxisomal matrix	cell;; cell part;; organelle;; organelle part	cell part;; intracellular;; intracellular organelle;; intracellular organelle part;; intracellular part;; membrane-bound organelle;; organelle part	antioxidant activity;; catalytic activity	oxidoreductase activity;; peroxidase activity	cellular process;; metabolic process	cellular metabolic process
1.6503	1.7264	1.9057	1.7394	2.1521	2.038	2.0904	1.90031	1.90571	0.18406	1935974	WUSTL-Cn-1.1:3434	4	RSQ	XM_570300	1	1	3257339	CND00720	163.m03811_	protein (CND00720)
0.8002	3.6907	3.8729	-0.0362	4.0407		3.44	2.63471	3.56535	1.62135	1936670	WUSTL-Cn-1.1:4130	11	RSQ	XM_567668	1	1	3254471	CNK01890	176.m02328_	hypothetical protein (CNK01890)
-1.2402	-1.5865	-1.746	-1.0922	-1.1575	-2.254	-1.8415	-1.5597	-1.58654	0.39267	1937438	WUSTL-Cn-1.1:4898	1	RSQ	XM_566521	1	1	3253872	CNA00940	181.m07872_	hypothetical protein (CNA00940)
1.3541	1.7092	1.3646	1.3561	1.9958	1.2165	1.4959	1.49887	1.36456	0.24793	1937900	WUSTL-Cn-1.1:5360	14	RSQ	XM_568587	1	1	3255432	CNN00540	183.m01847_	hypothetical protein (CNN00540)
1.0738	0.9239	1.1709	0.6579	1.6574	1.4103	0.749	1.09189	1.07376	0.32992	1938644	WUSTL-Cn-1.1:6104	4	RSQ	XM_570264	1	1	3257163	CND01730		hypothetical protein (CND01730)
-1.4492	-2.4484	-1.8819				-2.1712	-1.98766	-2.02655	0.36982	1940174	WUSTL-Cn-1.1:7634	8	RSQ	XM_572570	1	1	3259281	CNH03100	184.m05122_	hypothetical protein (CNH03100)
-0.0261	-0.4754	0.1621	-1.1149	-1.1844	-1.5633	-1.1962	-0.77118	-1.11488	0.61069	1940198	WUSTL-Cn-1.1:7658	10	RSQ	XM_567566	2	1	3254113	CNJ02870	185.m02641_	hypothetical protein (CNJ02870)
-1.0871	-1.1923	-1.1172	-1.2154	-1.6924		-1.4191	-1.28724	-1.20385	0.21002	1932662	WUSTL-Cn-1.1:122	9	RSQ	XM_572657	1	1	3259717	CNI02800	162.m02826_	tartrate transporter (CNI02800)	pantothenate transport;; pantothenate transporter activity;; plasma membrane	cell;; cell part	cell part;; membrane	transporter activity	cofactor transporter activity;; vitamin transporter activity	establishment of localization;; localization	establishment of localization;; transport
1.8626	1.2548	1.0227	1.9871	1.8051	0.9573	0.8223	1.38741	1.25481	0.44957	1933100	WUSTL-Cn-1.1:560	4	RSQ	XM_570612	1	1	3257236	CND04470	163.m06527_	hypothetical protein (CND04470)
1.0195	1.2308	0.8249	0.7851	1.373	1.3535	0.9422	1.07556	1.01947	0.22615	1934246	WUSTL-Cn-1.1:1706	6	RSQ	XM_571254	1	1	3258342	CNF01080	180.m00049_	hypothetical protein (CNF01080)	endopeptidase activity;; proteasome core complex (sensu Eukaryota);; ubiquitin-dependent protein catabolic process	cell;; cell part;; macromolecular complex	cell part;; intracellular;; intracellular part;; protein complex	catalytic activity	hydrolase activity	cellular process;; metabolic process	catabolic process;; cellular metabolic process;; macromolecule metabolic process;; primary metabolic process
-1.8076	-0.45	-1.8645	-1.8062	-0.6593	-1.8808	-2.0431	-1.50165	-1.80758	0.60597	1936478	WUSTL-Cn-1.1:3938	5	RSQ	XM_570723	3	1	3257676	CNE00260	167.m03673_	hypothetical protein (CNE00260)	integral to plasma membrane;; nicotinamide mononucleotide transport	cell;; cell part	cell part;; membrane;; membrane part			establishment of localization;; localization	establishment of localization;; transport
-0.2839	-0.6815	-1.1519	-1.0912	-1.2007	-1.3049	-1.3208	-1.00498	-1.15191	0.3549	1936862	WUSTL-Cn-1.1:4322	7	RSQ	XM_572093	2	1	3258732	CNG04240	177.m03266_	hexose transport-related protein (CNG04240)	fructose transmembrane transporter activity;; glucose transmembrane transporter activity;; hexose transport;; mannose transmembrane transporter activity;; plasma membrane	cell;; cell part	cell part;; membrane	transporter activity	substrate-specific transporter activity;; transmembrane transporter activity	establishment of localization;; localization	establishment of localization;; transport
-2.2381	-3.6194	-1.6335	-2.6702	-3.1076	-1.6366	-1.7036	-2.3727	-2.23807	0.73062	1937300	WUSTL-Cn-1.1:4760	6	RSQ	XM_571582	1	1	3258420	CNF01420	180.m00313_	hypothetical protein (CNF01420)
-0.6148	-1.1578	-0.9307	-1.3232	-1.6453	-1.4284	-1.327	-1.20389	-1.32323	0.31588	1938062	WUSTL-Cn-1.1:5522	12	RSQ	XM_568024	1	1	3254807	CNL04830	184.m04806_	hypothetical protein (CNL04830)
2.0218	3.469	3.8015	1.5098	4.0107	2.9543	3.2944	3.00878	3.29442	0.85772	1938854	WUSTL-Cn-1.1:6314	3	RSQ	XM_569940	1	1	3256775	CNC02930		hypothetical protein (CNC02930)
-0.1362	-0.4283	-0.2686	-1.5529	-1.5066	-1.1693	-1.4751	-0.93385	-1.16929	0.5848	1939604	WUSTL-Cn-1.1:7064	14	RSQ	XM_568571	1	1	3255482	CNN01260		plasma membrane H(+)-ATPase 1 (CNN01260)	hydrogen-exporting ATPase activity, phosphorylative mechanism;; plasma membrane;; proton transport;; regulation of pH	cell;; cell part	cell part;; membrane	catalytic activity;; transporter activity	hydrolase activity;; substrate-specific transporter activity;; transmembrane transporter activity	biological regulation;; establishment of localization;; localization	establishment of localization;; regulation of biological quality;; transport
-0.8548	-1.0304	-0.413	-1.6462	-1.6307	-1.3893	-1.1958	-1.16573	-1.19578	0.41048	1933155	WUSTL-Cn-1.1:615	13	RSQ	XM_568394	1	1	3255280	CNM00800	164.m02061_	amino acid transporter (CNM00800)	amino acid transmembrane transporter activity;; amino acid transport;; plasma membrane	cell;; cell part	cell part;; membrane	transporter activity	substrate-specific transporter activity;; transmembrane transporter activity	establishment of localization;; localization	establishment of localization;; transport
1.4336	1.3485	1.2167	1.2447	1.7553	1.677	1.3642	1.43429	1.36418	0.19181	1933185	WUSTL-Cn-1.1:645	13	RSQ	XM_568336	1	1	3255091	CNM01550	164.m02114_	endopeptidase (CNM01550)	ATPase activity;; endopeptidase activity;; proteasome regulatory particle (sensu Eukaryota);; proteasome regulatory particle, base subcomplex (sensu Eukaryota);; ubiquitin-dependent protein catabolic process	cell;; cell part;; macromolecular complex	cell part;; intracellular;; intracellular part;; protein complex	catalytic activity	hydrolase activity	cellular process;; metabolic process	catabolic process;; cellular metabolic process;; macromolecule metabolic process;; primary metabolic process
-2.6659	-2.1004	-2.2286	-2.9559	-2.2775	-2.1681	-2.115	-2.35876	-2.22857	0.30167	1933203	WUSTL-Cn-1.1:663	13	RSQ	XM_568294	1	1	3255242	CNM01860	164.m02145_	hypothetical protein (CNM01860)
1.5871	1.3516	1.4507	0.6982	1.0615	1.1467	0.8386	1.16208	1.14672	0.30001	1934697	WUSTL-Cn-1.1:2157	1	RSQ	XM_567100	1	1	3253530	CNA07500	181.m08491_	uv excision repair protein rhp23 (CNA07500)	damaged DNA binding;; negative regulation of protein catabolic process;; nucleotide-excision repair factor 2 complex;; nucleotide-excision repair, DNA damage recognition;; repairosome	cell;; cell part;; macromolecular complex;; organelle;; organelle part	cell part;; intracellular;; intracellular organelle;; intracellular organelle part;; intracellular part;; membrane-bound organelle;; organelle part;; protein complex	binding	nucleic acid binding	biological regulation;; cellular process;; metabolic process;; response to stimulus	catabolic process;; cellular component organization and biogenesis;; cellular metabolic process;; macromolecule metabolic process;; primary metabolic process;; regulation of biological process;; regulation of metabolic process;; response to endogenous stimulus;; response to stress
0.5907	1.1391	1.3269	1.0906	1.3058	1.3737	0.7758	1.08609	1.13905	0.27605	1934721	WUSTL-Cn-1.1:2181	1	RSQ	XM_567176	1	1	3253889	CNA07960	181.m08538_	hypothetical protein (CNA07960)	cytosolic small ribosomal subunit (sensu Eukaryota);; structural constituent of ribosome;; translation	cell;; cell part;; macromolecular complex;; organelle;; organelle part	cell part;; intracellular;; intracellular organelle;; intracellular organelle part;; intracellular part;; non-membrane-bound organelle;; organelle part;; protein complex;; ribonucleoprotein complex	structural molecule activity	structural constituent of ribosome	cellular process;; gene expression;; metabolic process	biosynthetic process;; cellular metabolic process;; macromolecule metabolic process;; primary metabolic process;; translation
-1.6186	-2.2037	-2.1047	-1.7369	-2.0392	-2.0363	-2.0091	-1.96407	-2.03629	0.19311	1936995	WUSTL-Cn-1.1:4455	3	RSQ	XM_569501	1	1	3256245	CNC02250	179.m00209_	hydroxymethylbilane synthase (CNC02250)	cytoplasm;; heme biosynthetic process;; hydroxymethylbilane synthase activity;; nucleus	cell;; cell part;; organelle	cell part;; intracellular;; intracellular organelle;; intracellular part;; membrane-bound organelle	catalytic activity	transferase activity	cellular process;; metabolic process	biosynthetic process;; cellular metabolic process;; secondary metabolic process
0.2089	0.62	0.7272	1.0258	1.3407	1.2164	1.1408	0.89712	1.02583	0.36916	1937745	WUSTL-Cn-1.1:5205	1	RSQ	XM_566550	1	1	3253816	CNA01080	181.m08699_	hypothetical protein (CNA01080)
-2.9255	-2.0511	-1.3598	-2.7636	-1.9952	-1.3705	-1.2317	-1.95676	-1.99522	0.63536	1940043	WUSTL-Cn-1.1:7503	6	RSQ	XM_571280	1	1	3258291	CNF01360	180.m00071_	hypothetical protein (CNF01360)
-1.303	-0.9624	-1.7293	-1.6672	-0.6874		-1.901	-1.37505	-1.48509	0.43509	1932945	WUSTL-Cn-1.1:405	4	RSQ	XM_570245	1	1	3257065	CND02620	163.m06211_	aconitase (CND02620)	aconitate hydratase activity;; citrate metabolic process;; cytosol;; glutamate biosynthetic process;; mitochondrial matrix;; propionate metabolic process;; tricarboxylic acid cycle	cell;; cell part;; membrane-enclosed lumen;; organelle;; organelle part	cell part;; intracellular;; intracellular organelle;; intracellular organelle part;; intracellular part;; membrane-bound organelle;; organelle lumen;; organelle part	catalytic activity	lyase activity	cellular process;; metabolic process	biosynthetic process;; catabolic process;; cellular metabolic process;; generation of precursor metabolites and energy;; macromolecule metabolic process;; nitrogen compound metabolic process;; primary metabolic process
-0.9914	-2.3501	-1.3268	-1.5359	-2.3453		-1.4843	-1.6723	-1.51009	0.50817	1934139	WUSTL-Cn-1.1:1599	3	RSQ	XM_569900	1	1	3256678	CNC06440	179.m00555_	inositol-3-phosphate synthase (CNC06440)	cytoplasm;; inositol metabolic process;; inositol-3-phosphate synthase activity	cell;; cell part	cell part;; intracellular;; intracellular part	catalytic activity	isomerase activity	cellular process;; metabolic process	cellular metabolic process;; macromolecule metabolic process;; primary metabolic process
-1.4089	-2.0772	-1.9951	-1.3949	-1.6697		-1.8243	-1.72836	-1.74702	0.26416	1934163	WUSTL-Cn-1.1:1623	3	RSQ	XM_569834	1	1	3256508	CNC07090	179.m00603_	hypothetical protein (CNC07090)
0.1627	-1.2628	-1.0086	0.1718	-1.2541		-1.229	-0.73668	-1.11882	0.64485	1934499	WUSTL-Cn-1.1:1959	1	RSQ	XM_566584	1	1	3253695	CNA02040	181.m07976_	ferric reductase transmembrane component (CNA02040)	ferric-chelate reductase activity;; plasma membrane;; siderophore-iron transport	cell;; cell part	cell part;; membrane	catalytic activity	oxidoreductase activity	biological regulation;; cellular process;; establishment of localization;; localization	cellular homeostasis;; establishment of localization;; regulation of biological quality;; transport
-2.1249	-3.3531	-3.2001	-2.6998			-3.8203	-3.03967	-3.20012	0.58062	1935291	WUSTL-Cn-1.1:2751	10	RSQ	XM_567271	1	1	3254290	CNJ00140	185.m02356_	fumarate reductase (NADH) (CNJ00140)	cytoplasm;; fumarate reductase (NADH) activity;; metabolic process	cell;; cell part	cell part;; intracellular;; intracellular part	catalytic activity	oxidoreductase activity	metabolic process
0.6858	1.3464	0.9926	1.4158	1.6464		1.0459	1.1888	1.19615	0.31561	1935627	WUSTL-Cn-1.1:3087	2	RSQ	XM_568952	1	1	3256030	CNB04620	186.m03892_	hypothetical protein (CNB04620)
1.3432	1.9211	1.7282	1.0596	2.2848		1.8053	1.69037	1.76674	0.39574	1936089	WUSTL-Cn-1.1:3549	4	RSQ	XM_570092	1	1	3256840	CND06110	163.m06373_	squalene monooxygenase (CND06110)	endoplasmic reticulum;; ergosterol biosynthetic process;; lipid particle;; squalene monooxygenase activity	cell;; cell part;; organelle	cell part;; intracellular;; intracellular organelle;; intracellular part;; membrane-bound organelle	catalytic activity	oxidoreductase activity	cellular process;; metabolic process	biosynthetic process;; cellular metabolic process;; primary metabolic process
1.0718	0.9806	1.3528	1.5686	1.2536		1.0727	1.21669	1.16315	0.20049	1936425	WUSTL-Cn-1.1:3885	5	RSQ	XM_570886	1	1	3257511	CNE03270	167.m03473_	ubiquitin conjugating enzyme (CNE03270)	endoplasmic reticulum membrane;; nuclear envelope;; protein monoubiquitination;; protein polyubiquitination	cell;; cell part;; envelope;; organelle;; organelle part	cell part;; intracellular;; intracellular organelle;; intracellular organelle part;; intracellular part;; membrane;; membrane part;; membrane-bound organelle;; organelle envelope;; organelle membrane;; organelle part			cellular process;; metabolic process	cellular metabolic process;; macromolecule metabolic process;; primary metabolic process
3.4372	2.2182	1.4825	3.6399	2.045		1.1037	2.32108	2.1316	0.93605	1937961	WUSTL-Cn-1.1:5421	8	RSQ	XM_572327	1	1	3259161	CNH01390	184.m04456_	hypothetical protein (CNH01390)
-1.0174	-0.9756	-0.9618	-1.0977	-1.2524		-1.153	-1.07632	-1.05753	0.10333	1940259	WUSTL-Cn-1.1:7719		IPA						186.m03467_	186.m03467_|||hypothetical_protein||chr_2|chr2|186_352
1.3517	1.7295	1.6274	0.9818	1.9324		1.6068	1.53827	1.61713	0.30249	1934679	WUSTL-Cn-1.1:2139	1	RSQ	XM_567023	1	1	3253814	CNA07060	181.m08449_	iron ion homeostasis-related protein (CNA07060)	cellular iron ion homeostasis;; integral to membrane;; mitochondrion	cell;; cell part;; organelle	cell part;; intracellular;; intracellular organelle;; intracellular part;; membrane;; membrane part;; membrane-bound organelle			biological regulation;; cellular process	cellular homeostasis;; regulation of biological quality
-1.832	-2.97	-2.2445				-2.899	-2.48638	-2.57176	0.47192	1935063	WUSTL-Cn-1.1:2523	8	RSQ	XM_572469	1	1	3259102	CNH02990	184.m04632_	sugar transporter (CNH02990)	fructose transmembrane transporter activity;; galactose transmembrane transporter activity;; glucose transmembrane transporter activity;; hexose transport;; mannose transmembrane transporter activity;; plasma membrane	cell;; cell part	cell part;; membrane	transporter activity	substrate-specific transporter activity;; transmembrane transporter activity	establishment of localization;; localization	establishment of localization;; transport
4.4639	3.0932	3.0903				3.2329	3.4701	3.16305	0.57668	1938519	WUSTL-Cn-1.1:5979		IPA							162_1.seq.004_start:8997_end:9664_strand_+_69
-1.2557	-0.9844	-0.8575	-1.035	-1.0652		-1.3484	-1.09102	-1.05009	0.16483	1933365	WUSTL-Cn-1.1:825	5	RSQ	XM_571059	1	1	3257538	CNE05340	167.m03667_	hypothetical protein (CNE05340)	allantoate transmembrane transporter activity;; allantoate transport;; plasma membrane	cell;; cell part	cell part;; membrane	transporter activity	substrate-specific transporter activity;; transmembrane transporter activity	establishment of localization;; localization	establishment of localization;; transport
1.0556	1.5716	1.6071	1.508	2.0072	1.6439	1.7792	1.59609	1.60712	0.2687	1934079	WUSTL-Cn-1.1:1539	3	RSQ	XM_569789	1	1	3256830	CNC04990	179.m00427_	proteasome subunit beta type 2 (CNC04990)	endopeptidase activity;; nucleus;; proteasome core complex (sensu Eukaryota);; proteasome core complex, beta-subunit complex (sensu Eukaryota);; response to stress;; ubiquitin-dependent protein catabolic process	cell;; cell part;; macromolecular complex;; organelle	cell part;; intracellular;; intracellular organelle;; intracellular part;; membrane-bound organelle;; protein complex	catalytic activity	hydrolase activity	cellular process;; metabolic process;; response to stimulus	catabolic process;; cellular metabolic process;; macromolecule metabolic process;; primary metabolic process;; response to stress
1.7695	1.8352	1.6097	1.6507	2.1299	1.3286	1.8735	1.74245	1.76954	0.23111	1935687	WUSTL-Cn-1.1:3147	2	RSQ	XM_569316	1	1	3255820	CNB05750	186.m04019_	racemase (CNB05750)
0.9735	1.0842	1.5684	1.019	1.3563	1.3858	1.219	1.22946	1.21903	0.20227	1936815	WUSTL-Cn-1.1:4275	7	RSQ	XM_572001	1	1	3258533	CNG02550	177.m03096_	hypothetical protein (CNG02550)
1.376	0.7831	0.8302	1.6954	1.3121	1.3472	0.7713	1.15931	1.31207	0.33666	1937205	WUSTL-Cn-1.1:4665	6	RSQ	XM_571292	2	1	3258313	CNF00220	180.m00013_	hypothetical protein (CNF00220)
2.1826	1.6376	1.2884	2.1643		1.0045	1.4053	1.61379	1.52145	0.43736	1937613	WUSTL-Cn-1.1:5073	1	RSQ	XM_566785	1	1	3253359	CNA05000	181.m08257_	hypothetical protein (CNA05000)
-0.8656	-1.9129	-1.4519	-0.741	-1.1833		-1.485	-1.27329	-1.31759	0.39654	1939893	WUSTL-Cn-1.1:7353	13	RSQ	XM_568445	1	1	3255207	CNM00060	164.m02220_	hypothetical protein (CNM00060)
-0.3762	-0.5794	0.1791	-1.2431	-1.2326	-1.0398	-1.2814	-0.7962	-1.03978	0.51541	1940247	WUSTL-Cn-1.1:7707	10	RSQ	XM_567566	2	1	3254113	CNJ02870	185.m02717_	hypothetical protein (CNJ02870)
-2.169	-2.0093	-1.1011	-2.2102	-1.9341	-0.6505	-0.9209	-1.57071	-1.93407	0.60721	1932891	WUSTL-Cn-1.1:351	4	RSQ	XM_570221	1	1	3257136	CND02060	163.m06112_	Aldehyde dehydrogenase (ALDDH) (CND02060)	3-chloroallyl aldehyde dehydrogenase activity;; electron transport;; mitochondrion	cell;; cell part;; organelle	cell part;; intracellular;; intracellular organelle;; intracellular part;; membrane-bound organelle	catalytic activity	oxidoreductase activity	metabolic process	generation of precursor metabolites and energy
1.9616	2.7946	3.1467	1.8722	4.7603	3.9907	3.8453	3.19593	3.14665	0.99572	1933611	WUSTL-Cn-1.1:1071	7	RSQ	XM_571771	2	1	3258973	CNG00600	177.m02912_	mannitol-1-phosphate dehydrogenase (CNG00600)	alcohol dehydrogenase activity;; fermentation;; mitochondrial matrix;; soluble fraction	cell;; cell part;; membrane-enclosed lumen;; organelle;; organelle part	cell fraction;; cell part;; intracellular;; intracellular organelle;; intracellular organelle part;; intracellular part;; membrane-bound organelle;; organelle lumen;; organelle part	catalytic activity	oxidoreductase activity	metabolic process	generation of precursor metabolites and energy
1.4273	2.3721	2.4671	1.3506	2.6131	2.4301	2.3574	2.14541	2.37213	0.48507	1934841	WUSTL-Cn-1.1:2301	14	RSQ	XM_568557	1	1	3255499	CNN01150	183.m01684_	hypothetical protein (CNN01150)
0.9919	1.5099	1.4562	1.4314	2.1022	1.2599	1.7935	1.50644	1.45623	0.33187	1937097	WUSTL-Cn-1.1:4557	3	RSQ	XM_569822	1	1	3256648	CNC05980	179.m00520_	nucleus protein (CNC05980)	nucleus	cell;; cell part;; organelle	cell part;; intracellular;; intracellular organelle;; intracellular part;; membrane-bound organelle
1.0754	1.2183	1.2062	1.4119	1.2972	1.4425	1.2746	1.27516	1.27462	0.11655	1937859	WUSTL-Cn-1.1:5319	14	RSQ	XM_568575	1	1	3255501	CNN01280	183.m01696_	hypothetical protein (CNN01280)
-1.2249	-1.5361	-1.5059	-1.6077	-1.709	-1.2728	-1.5672	-1.48908	-1.53613	0.16371	1932675	WUSTL-Cn-1.1:135	9	RSQ	XM_572631	1	1	3259761	CNI03270	162.m02855_	succinate dehydrogenase flavoprotein subunit precursor (CNI03270)	mitochondrial electron transport, succinate to ubiquinone;; mitochondrial respiratory chain complex II;; succinate dehydrogenase (ubiquinone) activity;; tricarboxylic acid cycle	cell;; cell part;; envelope;; macromolecular complex;; organelle;; organelle part	cell part;; intracellular;; intracellular organelle;; intracellular organelle part;; intracellular part;; membrane;; membrane part;; membrane-bound organelle;; organelle envelope;; organelle membrane;; organelle part;; protein complex	catalytic activity	oxidoreductase activity	cellular process;; metabolic process	catabolic process;; cellular metabolic process;; generation of precursor metabolites and energy;; macromolecule metabolic process;; primary metabolic process
-1.3709	-1.5318	-1.7957	-1.6894	-2.0062		-2.2375	-1.77191	-1.74252	0.28795	1933419	WUSTL-Cn-1.1:879	11	RSQ	XM_567622	1	1	3254569	CNK00580	176.m02199_	homoaconitate hydratase (CNK00580)	homoaconitate hydratase activity;; lysine biosynthetic process via aminoadipic acid;; mitochondrion;; peroxisome	cell;; cell part;; organelle	cell part;; intracellular;; intracellular organelle;; intracellular part;; membrane-bound organelle	catalytic activity	lyase activity	cellular process;; metabolic process	biosynthetic process;; cellular metabolic process;; nitrogen compound metabolic process;; primary metabolic process
-2.224	-2.2602	-2.0934				-1.4436	-2.0053	-2.15872	0.33021	1933473	WUSTL-Cn-1.1:933	11	RSQ	XM_567657	1	1	3254658	CNK01780	176.m02316_	hypothetical protein (CNK01780)
1.6562	2.0778	1.1332	0.9728	1.6512	1.0753	0.965	1.36165	1.13318	0.40113	1934577	WUSTL-Cn-1.1:2037	1	RSQ	XM_566748	1	1	3253394	CNA04020	181.m08159_	nucleus protein (CNA04020)	nucleus	cell;; cell part;; organelle	cell part;; intracellular;; intracellular organelle;; intracellular part;; membrane-bound organelle
1.3945	1.3454	0.7286	1.3324	1.3645	0.9192	0.8122	1.12811	1.3324	0.27225	1934955	WUSTL-Cn-1.1:2415	8	RSQ	XM_572270	2	1	3259072	CNH00780	184.m04398_	hypothetical protein (CNH00780)	cytoplasmic membrane-bound vesicle;; extrinsic to membrane;; negative regulation of gluconeogenesis;; vesicle-mediated transport	cell;; cell part;; organelle	cell part;; intracellular;; intracellular organelle;; intracellular part;; membrane;; membrane part;; membrane-bound organelle;; vesicle			biological regulation;; cellular process;; establishment of localization;; localization;; metabolic process	biosynthetic process;; cellular metabolic process;; establishment of localization;; macromolecule metabolic process;; primary metabolic process;; regulation of biological process;; regulation of cellular process;; regulation of metabolic process;; transport
1.4576	1.6736	1.4099	0.4459	1.4166	0.5443	0.7461	1.09916	1.40991	0.46522	1935339	WUSTL-Cn-1.1:2799	10	RSQ	XM_567475	1	1	3254106	CNJ00950	185.m02442_	pyruvate decarboxylase (CNJ00950)	cytoplasm;; glucose catabolic process to ethanol;; nucleus;; pyruvate decarboxylase activity;; pyruvate metabolic process	cell;; cell part;; organelle	cell part;; intracellular;; intracellular organelle;; intracellular part;; membrane-bound organelle	catalytic activity	lyase activity	cellular process;; metabolic process	cellular metabolic process;; generation of precursor metabolites and energy
-1.1762	-1.039	-1.2392	-0.9321	-1.0839	-0.9812	-1.2843	-1.10512	-1.08394	0.1226	1935801	WUSTL-Cn-1.1:3261	9	RSQ	XM_572858	1	1	3259749	CNI01340	162.m02698_	oxidoreductase (CNI01340)	arabinose metabolic process;; cytoplasm;; oxidoreductase activity	cell;; cell part	cell part;; intracellular;; intracellular part	catalytic activity	oxidoreductase activity	cellular process;; metabolic process	cellular metabolic process;; macromolecule metabolic process;; primary metabolic process
0.4241	1.0816	1.013	0.4602	1.1022	1.0462	0.8659	0.85617	1.01298	0.27141	1936521	WUSTL-Cn-1.1:3981	5	RSQ	XM_571169	1	1	3257566	CNE00980	167.m05798_	coproporphyrinogen oxidase (CNE00980)	coproporphyrinogen oxidase activity;; heme biosynthetic process;; mitochondrial inner membrane	cell;; cell part;; envelope;; organelle;; organelle part	cell part;; intracellular;; intracellular organelle;; intracellular organelle part;; intracellular part;; membrane;; membrane-bound organelle;; organelle envelope;; organelle membrane;; organelle part	catalytic activity	oxidoreductase activity	cellular process;; metabolic process	biosynthetic process;; cellular metabolic process;; secondary metabolic process
0.8845	1.0391	1.0274	0.8322	1.1524	1.3242	1.148	1.05825	1.0391	0.15596	1937721	WUSTL-Cn-1.1:5181	1	RSQ	XM_566787	2	1	3253358	CNA05010	181.m08622_	C-5 sterol desaturase (CNA05010)	C-5 sterol desaturase activity;; endoplasmic reticulum;; ergosterol biosynthetic process	cell;; cell part;; organelle	cell part;; intracellular;; intracellular organelle;; intracellular part;; membrane-bound organelle	catalytic activity	oxidoreductase activity	cellular process;; metabolic process	biosynthetic process;; cellular metabolic process;; primary metabolic process
1.0769	1.2386	0.7081	1.7599	1.3111	1.0621	1.0387	1.17076	1.07694	0.29846	1938105	WUSTL-Cn-1.1:5565	12	RSQ	XM_568163	1	1	3255028	CNL06410	184.m04953_	hypothetical protein (CNL06410)
1.9174	2.5058	2.4496	1.0963	2.144	2.1495	2.0048	2.03819	2.14398	0.43333	1939209	WUSTL-Cn-1.1:6669	1	RSQ	XM_567162	1	1	3253802	CNA03960		glyoxal oxidase precursor (CNA03960)
1.2086	1.2761	1.1218	0.6525	0.8081	0.9206	1.097	1.01212	1.09698	0.20937	1932855	WUSTL-Cn-1.1:315	4	RSQ	XM_570344	1	1	3257231	CND01320	163.m03920_	electron transporter (CND01320)	electron transporter activity;; ergosterol biosynthetic process;; microsome	cell;; cell part	cell fraction;; cell part			cellular process;; metabolic process	biosynthetic process;; cellular metabolic process;; primary metabolic process
-1.397	-1.3452	-1.0932	-1.9784	-2.1427	-1.3124	-1.3962	-1.52359	-1.39616	0.35539	1932909	WUSTL-Cn-1.1:369	4	RSQ	XM_570443	1	1	3256911	CND02340	163.m06156_	allantoicase (CND02340)	allantoicase activity;; allantoin catabolic process			catalytic activity	hydrolase activity	cellular process;; metabolic process	catabolic process;; cellular metabolic process;; nitrogen compound metabolic process
2.08	2.5673	2.3973	0.8588	1.4788	1.9833	1.6207	1.85518	1.98328	0.54215	1933653	WUSTL-Cn-1.1:1113	7	RSQ	XM_571847	2	1	3258609	CNG01480	177.m02997_	hexose transport-related protein (CNG01480)	fructose transmembrane transporter activity;; glucose transmembrane transporter activity;; hexose transport;; mannose transmembrane transporter activity;; plasma membrane	cell;; cell part	cell part;; membrane	transporter activity	substrate-specific transporter activity;; transmembrane transporter activity	establishment of localization;; localization	establishment of localization;; transport
1.077	1.4267	1.4386	1.2356	1.6166	1.873	1.4099	1.43964	1.42675	0.23703	1934367	WUSTL-Cn-1.1:1827	6	RSQ	XM_571550	1	1	3258357	CNF01170	180.m00296_	hypothetical protein (CNF01170)
0.8852	1.1474	1.0573	1.0547	1.5447		1.4345	1.1873	1.10234	0.22955	1934775	WUSTL-Cn-1.1:2235	1	RSQ	XM_567216	1	1	3253919	CNA06320	181.m08818_	hypothetical protein (CNA06320)
1.3927	1.3425	1.3946	1.6214	1.5113	1.4166	1.7015	1.48293	1.41659	0.12412	1934781	WUSTL-Cn-1.1:2241	1	RSQ	XM_567222	1	1	3253484	CNA07310	181.m08829_	hypothetical protein (CNA07310)
3.165	1.396	0.9239	2.3075	1.1151	0.7684	0.5431	1.45985	1.11511	0.87464	1937085	WUSTL-Cn-1.1:4545	3	RSQ	XM_569788	1	1	3256386	CNC05700	179.m00500_	high-affinity iron permease CaFTR1 (CNC05700)	high affinity iron ion transport;; iron ion transmembrane transporter activity;; plasma membrane	cell;; cell part	cell part;; membrane	transporter activity	substrate-specific transporter activity;; transmembrane transporter activity	establishment of localization;; localization	establishment of localization;; transport
1.0156	2.9819	2.3953	1.6491	3.5089	2.394	2.3661	2.33012	2.39398	0.75742	1937895	WUSTL-Cn-1.1:5355	14	RSQ	XM_568553	2	1	3255516	CNN00340	183.m01824_	hypothetical protein (CNN00340)
-1.1915	-1.3197	-0.2847	-1.1326	-1.1929	0.5683	0.0099	-0.64903	-1.13264	0.68896	1938255	WUSTL-Cn-1.1:5715	10	RSQ	XM_567425	1	1	3254203	CNJ00700	185.m02734_	hypothetical protein (CNJ00700)
-1.2195	-1.5873	-0.7592	-1.8579	-2.3092	-1.1376	-1.0197	-1.41291	-1.21951	0.4967	1933029	WUSTL-Cn-1.1:489	4	RSQ	XM_570534	1	1	3257059	CND05990	163.m06383_	fungal Zn(2)-Cys(6) binuclear cluster domain-containing protein (CND05990)
1.7222	2.6592	1.5383	1.3521	2.3679	1.0793	1.1745	1.69908	1.53832	0.55747	1936479	WUSTL-Cn-1.1:3939	5	RSQ	XM_570743	3	1	3257925	CNE00390	167.m03676_	multidrug transporter (CNE00390)	cellular bud tip;; integral to plasma membrane;; multidrug transporter activity;; plasma membrane;; polyamine transport;; response to toxin;; spermidine transmembrane transporter activity;; spermine transmembrane transporter activity;; vacuolar membrane	cell;; cell part;; organelle;; organelle part	cell part;; cellular bud;; intracellular;; intracellular organelle;; intracellular organelle part;; intracellular part;; membrane;; membrane part;; membrane-bound organelle;; organelle membrane;; organelle part;; site of polarized growth	transporter activity	drug transporter activity;; transmembrane transporter activity	establishment of localization;; localization;; response to stimulus	establishment of localization;; response to chemical stimulus;; transport
0.755	1.0494	1.1031	1.149	1.1303		0.56	0.95779	1.07624	0.22178	1937325	WUSTL-Cn-1.1:4785	6	RSQ	XM_571587	1	1	3258276	CNF02750	180.m00378_	hypothetical protein (CNF02750)
-0.641	-0.6404	-0.4921	-1.1431	-1.5852	-1.134	-1.3147	-0.99294	-1.134	0.37716	1938399	WUSTL-Cn-1.1:5859	2	RSQ	XM_568866	1	1	3255745	CNB02770	186.m03703_	hypothetical protein (CNB02770)
4.2877	2.6131	1.5591	4.3763	2.5339	1.8247	1.4225	2.6596	2.53389	1.13731	1938429	WUSTL-Cn-1.1:5889	2	RSQ	XM_569197	1	1	3255730	CNB03640	186.m03806_	oxidoreductase (CNB03640)	oxidoreductase activity, acting on NADH or NADPH, disulfide as acceptor;; plasma membrane;; response to singlet oxygen	cell;; cell part	cell part;; membrane	catalytic activity	oxidoreductase activity	response to stimulus	response to chemical stimulus;; response to stress
-1.1354	-0.4669	-0.6599	-1.5412	-1.278	-1.0973	-1.1608	-1.0485	-1.13543	0.33958	1933930	WUSTL-Cn-1.1:1390	3	RSQ	XM_569444	1	1	3256266	CNC01940	179.m00178_	monosaccharide transporter (CNC01940)	membrane;; transport;; transporter activity	cell;; cell part	cell part;; membrane	transporter activity		establishment of localization;; localization	establishment of localization;; transport
-1.4128	-1.8267	-1.4804	-1.138	-1.4899	-1.121	-1.384	-1.40755	-1.41285	0.2214	1935052	WUSTL-Cn-1.1:2512	8	RSQ	XM_572446	1	1	3259190	CNH02730	184.m04608_	NADH-ubiquinone oxidoreductase (CNH02730)	electron carrier activity;; mitochondrial electron transport, NADH to ubiquinone;; mitochondrion;; NADH dehydrogenase (ubiquinone) activity	cell;; cell part;; organelle	cell part;; intracellular;; intracellular organelle;; intracellular part;; membrane-bound organelle	catalytic activity	oxidoreductase activity	cellular process;; metabolic process	cellular metabolic process;; generation of precursor metabolites and energy
2.8861	3.3335	2.4138		3.9494		2.6089	3.03833	2.88613	0.55041	1935082	WUSTL-Cn-1.1:2542	8	RSQ	XM_572514	1	1	3259121	CNH03490	184.m04683_	hypothetical protein (CNH03490)
-1.2292	-2.3015	-2.24	-2.2422	-2.9915	-2.216	-2.7133	-2.27625	-2.24216	0.50788	1935466	WUSTL-Cn-1.1:2926	2	RSQ	XM_568803	1	1	3255969	CNB01310	186.m03551_	NADH-ubiquinone oxidoreductase (CNB01310)	electron transport;; mitochondrion;; oxidoreductase activity	cell;; cell part;; organelle	cell part;; intracellular;; intracellular organelle;; intracellular part;; membrane-bound organelle	catalytic activity	oxidoreductase activity	metabolic process	generation of precursor metabolites and energy
1.0808	1.2067	1.0294	0.6041	0.8988	1.0665	0.8678	0.96487	1.02937	0.18139	1935484	WUSTL-Cn-1.1:2944	2	RSQ	XM_568836	1	1	3255568	CNB01680	186.m03592_	hypothetical protein (CNB01680)
-1.2342	-1.3723	-1.4805	-1.0009	-1.2253	-0.7351	-1.3077	-1.1937	-1.23419	0.23217	1936228	WUSTL-Cn-1.1:3688	13	RSQ	XM_568264	1	1	3255066	CNM02270	164.m02169_	hypothetical protein (CNM02270)
1.2808	1.2112	1.0344	1.0759	1.1213	1.6739	1.3299	1.24676	1.21117	0.20066	1936618	WUSTL-Cn-1.1:4078	11	RSQ	XM_567599	1	1	3254671	CNK00290	176.m02167_	hypothetical protein (CNK00290)	endopeptidase activity;; proteasome regulatory particle (sensu Eukaryota);; ubiquitin-dependent protein catabolic process	cell;; cell part;; macromolecular complex	cell part;; intracellular;; intracellular part;; protein complex	catalytic activity	hydrolase activity	cellular process;; metabolic process	catabolic process;; cellular metabolic process;; macromolecule metabolic process;; primary metabolic process
2.1055	2.5708	2.4634	1.7209	2.3917	2.6029	2.5335	2.34125	2.4634	0.29666	1936636	WUSTL-Cn-1.1:4096	11	RSQ	XM_567631	1	1	3254721	CNK00680	176.m02209_	oxidoreductase (CNK00680)	endoplasmic reticulum;; fatty acid metabolic process;; oxidoreductase activity	cell;; cell part;; organelle	cell part;; intracellular;; intracellular organelle;; intracellular part;; membrane-bound organelle	catalytic activity	oxidoreductase activity	cellular process;; metabolic process	cellular metabolic process;; primary metabolic process
6.3087	2.2473	0.9401	6.866	2.3313	0.878	0.4502	2.86022	2.24727	2.45002	1939714	WUSTL-Cn-1.1:7174	7	RSQ	XM_571727	2	1	3258879	CNG00110		ferric-chelate reductase (CNG00110)	ferric-chelate reductase activity;; plasma membrane;; siderophore-iron transport	cell;; cell part	cell part;; membrane	catalytic activity	oxidoreductase activity	biological regulation;; cellular process;; establishment of localization;; localization	cellular homeostasis;; establishment of localization;; regulation of biological quality;; transport
-2.1184	-2.7049	-0.8276	-2.3258	-2.3899	-0.4415	-0.446	-1.60772	-2.11835	0.91888	1940044	WUSTL-Cn-1.1:7504	6	RSQ	XM_571283	1	1	3258229	CNF01380	180.m00072_	dihydropyrimidinase (CNF01380)	allantoin catabolic process;; allantoinase activity;; intracellular	cell;; cell part	cell part;; intracellular	catalytic activity	hydrolase activity	cellular process;; metabolic process	catabolic process;; cellular metabolic process;; nitrogen compound metabolic process
3.0228	1.8062	1.1608	2.7639	1.3525	1.1775	1.2779	1.79452	1.35255	0.72634	1933018	WUSTL-Cn-1.1:478	4	RSQ	XM_570492	2	1	3257324	CND06030	163.m06361_	hypothetical protein (CND06030)	copper ion import;; ferric-chelate reductase activity;; iron ion transport;; plasma membrane	cell;; cell part	cell part;; membrane	catalytic activity	oxidoreductase activity	establishment of localization;; localization	establishment of localization;; transport
-1.1295	-1.2325	-1.3339	-0.8372	-1.2113	-1.1439	-1.1738	-1.15173	-1.17381	0.14303	1934482	WUSTL-Cn-1.1:1942	1	RSQ	XM_566520	1	1	3253874	CNA00930	181.m07871_	pelota (CNA00930)	cytoplasm;; meiosis;; translation	cell;; cell part	cell part;; intracellular;; intracellular part			cellular process;; gene expression;; metabolic process	biosynthetic process;; cell cycle;; cell cycle process;; cellular metabolic process;; macromolecule metabolic process;; primary metabolic process;; translation
-1.0554	-1.2497	-1.7419	-1.0501			-1.6943	-1.35827	-1.24969	0.30283	1936444	WUSTL-Cn-1.1:3904	5	RSQ	XM_571012	1	1	3257737	CNE03890	167.m03534_	cytochrome-c peroxidase (CNE03890)	cytochrome-c peroxidase activity;; mitochondrial intermembrane space;; mitochondrion;; response to oxidative stress	cell;; cell part;; envelope;; membrane-enclosed lumen;; organelle;; organelle part	cell part;; intracellular;; intracellular organelle;; intracellular organelle part;; intracellular part;; membrane-bound organelle;; organelle envelope;; organelle lumen;; organelle part	antioxidant activity;; catalytic activity	oxidoreductase activity;; peroxidase activity	response to stimulus	response to chemical stimulus;; response to stress
1.1089	2.194	1.1518	0.68	1.7285	1.4489	1.5339	1.40659	1.4489	0.45089	1936810	WUSTL-Cn-1.1:4270	7	RSQ	XM_571976	1	1	3258863	CNG02460	177.m03087_	cytoplasm protein (CNG02460)	cytoplasm	cell;; cell part	cell part;; intracellular;; intracellular part
1.7487	1.8774	0.4842	1.1474	1.2529	0.0328	-0.2448	0.89982	1.14737	0.76503	1937932	WUSTL-Cn-1.1:5392	8	RSQ	XM_572246	2	1	3259081	CNH00540	184.m04377_	galactose transporter (CNH00540)	galactose transmembrane transporter activity;; hexose transport;; plasma membrane	cell;; cell part	cell part;; membrane	transporter activity	substrate-specific transporter activity;; transmembrane transporter activity	establishment of localization;; localization	establishment of localization;; transport
-1.0302	-1.4307	-0.8708	-1.3057	-1.4964	-0.6451	-0.6587	-1.06252	-1.03018	0.32909	1932784	WUSTL-Cn-1.1:244	9	RSQ	XM_572922	1	1	3259580	CNI04200	162.m04578_	hypothetical protein (CNI04200)
1.0093	1.3745	1.2332	0.9089	1.3568	1.011	1.0549	1.13552	1.05495	0.17111	1933168	WUSTL-Cn-1.1:628	13	RSQ	XM_568414	1	1	3255194	CNM00950	164.m02085_	aspartate aminotransferase mitochondrial precursor (CNM00950)	asparagine biosynthetic process from oxaloacetate;; aspartate biosynthetic process;; aspartate catabolic process;; aspartate transaminase activity;; cytoplasm;; glutamate metabolic process;; nitrogen compound metabolic process;; peroxisome	cell;; cell part;; organelle	cell part;; intracellular;; intracellular organelle;; intracellular part;; membrane-bound organelle	catalytic activity	transferase activity	cellular process;; metabolic process	biosynthetic process;; catabolic process;; cellular metabolic process;; macromolecule metabolic process;; nitrogen compound metabolic process;; primary metabolic process
1.343	1.6961	1.3013	1.618	1.8118	1.5738	1.489	1.54757	1.57385	0.1705	1935088	WUSTL-Cn-1.1:2548	8	RSQ	XM_572527	1	1	3259125	CNH03650	184.m04698_	hypothetical protein (CNH03650)
0.0689	-0.2798	0.0222	-1.0767	-1.4239	-1.0515	-1.014	-0.67927	-1.01403	0.55733	1935808	WUSTL-Cn-1.1:3268	9	RSQ	XM_572667	1	1	3259520	CNI01760	162.m02719_	hypothetical protein (CNI01760)
1.8096	1.5416	1.695	1.0202	0.6338	0.8948	0.7891	1.19772	1.02018	0.43887	1937734	WUSTL-Cn-1.1:5194	1	RSQ	XM_566458	1	1	3253942	CNA00230	181.m08679_	hypothetical protein (CNA00230)
-1.3794	-1.8909	-1.3011	-1.1101	-1.4649	-1.2917	-1.7082	-1.44947	-1.37939	0.24759	1937806	WUSTL-Cn-1.1:5266	1	RSQ	XM_567227	1	1	3253888	CNA01370	181.m08840_	hypothetical protein (CNA01370)
1.2303	1.3623	0.8557	1.3141	1.3207	0.9669	0.8164	1.12377	1.23028	0.21848	1938928	WUSTL-Cn-1.1:6388	5	RSQ	XM_571048	2	2	3257906	CNE05250		enolase 1 (CNE05250)	cytoplasm;; gluconeogenesis;; glycolysis;; phosphopyruvate hydratase activity;; phosphopyruvate hydratase complex	cell;; cell part;; macromolecular complex	cell part;; intracellular;; intracellular part;; protein complex	catalytic activity	lyase activity	cellular process;; metabolic process	biosynthetic process;; catabolic process;; cellular metabolic process;; macromolecule metabolic process;; primary metabolic process
0.6059	-1.5584	-1.546	0.7637	-1.4725	-1.2934	-1.6652	-0.88085	-1.47249	0.99655	1932622	WUSTL-Cn-1.1:82	9	RSQ	XM_572672	1	1	3259583	CNI01590	162.m02726_	manganese superoxide dismutase (CNI01590)	manganese superoxide dismutase activity;; mitochondrial matrix;; mitochondrion;; oxygen and reactive oxygen species metabolic process	cell;; cell part;; membrane-enclosed lumen;; organelle;; organelle part	cell part;; intracellular;; intracellular organelle;; intracellular organelle part;; intracellular part;; membrane-bound organelle;; organelle lumen;; organelle part	catalytic activity	oxidoreductase activity	cellular process;; metabolic process	cellular metabolic process
2.5422	1.6365	1.2296	2.7359	1.6398	1.6123	1.1657	1.79456	1.63646	0.56593	1933318	WUSTL-Cn-1.1:778	5	RSQ	XM_571089	1	1	3257584	CNE04320	167.m03571_	phosphatidylinositol transporter (CNE04320)	cytosol;; microsome;; phosphatidylinositol transporter activity;; phospholipid transport	cell;; cell part	cell fraction;; cell part;; intracellular;; intracellular part	transporter activity	substrate-specific transporter activity	establishment of localization;; localization	establishment of localization;; transport
1.1521	1.5197	1.4493	1.1937	1.4605	1.7843	1.2179	1.39679	1.44929	0.20881	1935640	WUSTL-Cn-1.1:3100	2	RSQ	XM_568975	1	1	3256089	CNB04850	186.m03918_	hypothetical protein (CNB04850)	endopeptidase activity;; proteasome core complex, alpha-subunit complex (sensu Eukaryota);; ubiquitin-dependent protein catabolic process	cell;; cell part;; macromolecular complex	cell part;; intracellular;; intracellular part;; protein complex	catalytic activity	hydrolase activity	cellular process;; metabolic process	catabolic process;; cellular metabolic process;; macromolecule metabolic process;; primary metabolic process
1.19	1.1855	0.4807	1.1668	1.0213	0.9118	0.306	0.8946	1.02129	0.33382	1937590	WUSTL-Cn-1.1:5050	1	RSQ	XM_566849	1	1	3253300	CNA04670	181.m08220_	hypothetical protein (CNA04670)
1.0832	2.5473	1.07	1.1539	2.4304	0.8487	1.3325	1.49514	1.15385	0.64285	1937998	WUSTL-Cn-1.1:5458	8	RSQ	XM_572417	1	1	3259228	CNH02420	184.m04577_	hypothetical protein (CNH02420)
0.7965	1.6329	1.2374	1.1384	1.3227	0.8907	0.5874	1.08657	1.13842	0.32763	1939846	WUSTL-Cn-1.1:7306	4	RSQ	XM_570264	1	1	3257163	CND01730	163.m03873_	hypothetical protein (CND01730)
-1.5928	-1.6531	-0.4202	-1.3686	-1.6692	-0.0189	-0.2791	-1.00028	-1.36855	0.674	1932892	WUSTL-Cn-1.1:352	4	RSQ	XM_570217	1	1	3257084	CND02090	163.m06114_	hypothetical protein (CND02090)
-1.2792	-1.3009	-1.2034	-0.6447	-0.9358	-0.6417	-1.0917	-1.01392	-1.09169	0.26066	1933306	WUSTL-Cn-1.1:766	5	RSQ	XM_571023	1	1	3257753	CNE03960	167.m03539_	hypothetical protein (CNE03960)
3.1859	3.9406	3.9301	2.7296	3.4121	3.4415	3.3654	3.42933	3.41214	0.39016	1933636	WUSTL-Cn-1.1:1096	7	RSQ	XM_571871	1	1	3258668	CNG01100	177.m02960_	thioredoxin-dependent peroxide reductase (CNG01100)	cytoplasm;; regulation of cell redox homeostasis;; response to oxidative stress;; thioredoxin peroxidase activity	cell;; cell part	cell part;; intracellular;; intracellular part	antioxidant activity;; catalytic activity	oxidoreductase activity;; peroxidase activity	biological regulation;; cellular process;; response to stimulus	cellular homeostasis;; regulation of biological process;; regulation of biological quality;; regulation of cellular process;; response to chemical stimulus;; response to stress
-1.4806	-2.1965	-2.2224	-2.2854	-3.0138	-3.2113	-2.8439	-2.46486	-2.28539	0.55213	1935610	WUSTL-Cn-1.1:3070	2	RSQ	XM_569249	1	1	3256001	CNB04260	186.m03863_	5-aminolevulinate synthase (CNB04260)	5-aminolevulinate synthase activity;; heme biosynthetic process;; mitochondrial matrix	cell;; cell part;; membrane-enclosed lumen;; organelle;; organelle part	cell part;; intracellular;; intracellular organelle;; intracellular organelle part;; intracellular part;; membrane-bound organelle;; organelle lumen;; organelle part	catalytic activity	transferase activity	cellular process;; metabolic process	biosynthetic process;; cellular metabolic process;; secondary metabolic process
-1.3707	-1.5628	-2.0184	-1.4949	-2.2276	-1.8235	-2.0866	-1.79777	-1.82347	0.30396	1936300	WUSTL-Cn-1.1:3760	5	RSQ	XM_570837	1	1	3257846	CNE00960	167.m03252_	hypothetical protein (CNE00960)
-1.3017	-1.6471	-1.7015	-1.2707	-1.7389	-0.9263	-0.9827	-1.367	-1.30169	0.31262	1936684	WUSTL-Cn-1.1:4144	11	RSQ	XM_567721	1	1	3254553	CNK02510	176.m02384_	uroporphyrinogen-III synthase (CNK02510)	heme biosynthetic process;; uroporphyrinogen-III synthase activity			catalytic activity	lyase activity	cellular process;; metabolic process	biosynthetic process;; cellular metabolic process;; secondary metabolic process
-1.9013	-1.9126	-1.7037		-2.4063		-1.8038	-1.94554	-1.90131	0.24244	1937482	WUSTL-Cn-1.1:4942	1	RSQ	XM_566528	1	1	3253861	CNA01680	181.m07942_	heterotrimeric G protein alpha subunit B (CNA01680)	heterotrimeric G-protein complex;; heterotrimeric G-protein GTPase activity;; pheromone-dependent signal transduction during conjugation with cellular fusion;; plasma membrane	cell;; cell part;; macromolecular complex	cell part;; membrane;; membrane part;; protein complex			biological regulation;; cellular process;; multi-organism process;; reproduction;; response to stimulus	cell communication;; conjugation;; regulation of biological process;; regulation of cellular process;; response to chemical stimulus;; sexual reproduction
-1.4798	-2.0973	-0.9172	-1.4729	-1.7322	-0.2617	-0.7072	-1.23834	-1.47289	0.58968	1937860	WUSTL-Cn-1.1:5320	14	RSQ	XM_568579	1	1	3255528	CNN01300	183.m01698_	hypothetical protein (CNN01300)
-1.9608	-2.1911	-1.3026	-2.3427	-3.0356	-1.3839	-1.437	-1.95052	-1.96083	0.5848	1940170	WUSTL-Cn-1.1:7630	12	RSQ	XM_568044	3	1	3254968	CNL05050	184.m05028_	hypothetical protein (CNL05050)
1.0491	1.3913	1.2933	1.6634	1.4997	1.4828	1.5306	1.41576	1.4828	0.18364	1932700	WUSTL-Cn-1.1:160	9	RSQ	XM_572592	1	1	3259577	CNI04380	162.m02928_	glutathione S-transferase (CNI04380)	glutathione transferase activity			catalytic activity	transferase activity
-1.0071	-1.703	-1.3878		-2.7266	-1.4405	-1.7983	-1.6772	-1.57172	0.53314	1933450	WUSTL-Cn-1.1:910	11	RSQ	XM_567806	1	1	3254386	CNK01210	176.m02262_	hypothetical protein (CNK01210)
1.2964	1.3443	1.3838	1.4641	1.3226	1.4278	1.3279	1.36669	1.34431	0.05658	1934986	WUSTL-Cn-1.1:2446	8	RSQ	XM_572324	1	1	3259180	CNH01360	184.m04453_	proteasome subunit alpha type 5 (CNH01360)	endopeptidase activity;; proteasome core complex (sensu Eukaryota);; proteasome core complex, alpha-subunit complex (sensu Eukaryota);; response to stress;; ubiquitin-dependent protein catabolic process	cell;; cell part;; macromolecular complex	cell part;; intracellular;; intracellular part;; protein complex	catalytic activity	hydrolase activity	cellular process;; metabolic process;; response to stimulus	catabolic process;; cellular metabolic process;; macromolecule metabolic process;; primary metabolic process;; response to stress
1.6222	2.6728	1.7649	2.0692	2.9515	1.8349	1.8589	2.11063	1.85892	0.46633	1936138	WUSTL-Cn-1.1:3598	4	RSQ	XM_570609	2	1	3257106	CND04560	163.m06523_	hypothetical protein (CND04560)
1.1969	1.4077	1.4877	1.0003	0.6351		1.4659	1.19892	1.30228	0.3043	1936186	WUSTL-Cn-1.1:3646	13	RSQ	XM_568387	1	1	3255233	CNM00090	164.m01649_	glycoprotein (CNM00090)
1.3223	1.1542	0.8149	2.1901	1.5878	1.006	1.1408	1.3166	1.15417	0.42124	1936492	WUSTL-Cn-1.1:3952	5	RSQ	XM_570921	2	1	3257640	CNE03540	167.m03706_	D-lactaldehyde dehydrogenase (CNE03540)	cytoplasm;; methylglyoxal reductase (NADH-dependent) activity;; nucleus;; oxidoreductase activity;; response to stress	cell;; cell part;; organelle	cell part;; intracellular;; intracellular organelle;; intracellular part;; membrane-bound organelle	catalytic activity	oxidoreductase activity	response to stimulus	response to stress
1.6806	1.8358	1.1107	1.4045	1.1524	1.4721	1.3524	1.42979	1.40447	0.24348	1936954	WUSTL-Cn-1.1:4414	3	RSQ	XM_569370	1	1	3256177	CNC00730	179.m00068_	hypothetical protein (CNC00730)
-0.0212	-0.3719	-0.3128	-1.1884	-1.7989	-1.2783	-1.2897	-0.89445	-1.18843	0.60733	1937716	WUSTL-Cn-1.1:5176	1	RSQ	XM_566446	3	1	3253713	CNA00170	181.m08580_	hypothetical protein (CNA00170)
-1.0632	-1.0986	-1.0187	-0.669	-1.1602	-0.8029	-0.9848	-0.97105	-1.01873	0.16149	1938490	WUSTL-Cn-1.1:5950	2	RSQ	XM_568999	1	1	3255635	CNB00140	186.m04029_	hypothetical protein (CNB00140)
0.6245	1.054	0.5761	1.0759	1.2075	1.2276	1.0721	0.97682	1.07214	0.24659	1938820	WUSTL-Cn-1.1:6280		IPA							166_2.seq.081_start:219826_end:220378_strand_-_216
1.8687	2.804	2.4162	1.2134	2.2236	1.6408	1.754	1.98866	1.86869	0.492	1934758	WUSTL-Cn-1.1:2218	1	RSQ	XM_567162	1	1	3253802	CNA03960	181.m08767_	glyoxal oxidase precursor (CNA03960)
1.2135	1.2675	1.1345	1.245	1.2774	1.4863	1.2569	1.26874	1.25694	0.09941	1934830	WUSTL-Cn-1.1:2290	14	RSQ	XM_568638	1	1	3255467	CNN00870	183.m01660_	endopeptidase (CNN00870)	endopeptidase activity;; proteasome regulatory particle (sensu Eukaryota);; structural molecule activity;; ubiquitin-dependent protein catabolic process	cell;; cell part;; macromolecular complex	cell part;; intracellular;; intracellular part;; protein complex	catalytic activity;; structural molecule activity	hydrolase activity	cellular process;; metabolic process	catabolic process;; cellular metabolic process;; macromolecule metabolic process;; primary metabolic process
-1.8972	-2.9884	-2.8611	-2.05	-3.0691	-2.183	-2.7011	-2.5357	-2.70106	0.44573	1935184	WUSTL-Cn-1.1:2644	12	RSQ	XM_568110	1	1	3254830	CNL05770	184.m04893_	hypothetical protein (CNL05770)
2.3187	1.5698	2.3136	2.3799	1.5071	2.8082	2.4783	2.19653	2.3187	0.44465	1936702	WUSTL-Cn-1.1:4162	11	RSQ	XM_567589	1	1	3254664	CNK00180	176.m02473_	L-serine ammonia-lyase (CNK00180)	L-serine ammonia-lyase activity;; L-threonine ammonia-lyase activity;; mitochondrion;; serine family amino acid catabolic process;; threonine catabolic process	cell;; cell part;; organelle	cell part;; intracellular;; intracellular organelle;; intracellular part;; membrane-bound organelle	catalytic activity	lyase activity	cellular process;; metabolic process	catabolic process;; cellular metabolic process;; nitrogen compound metabolic process;; primary metabolic process
0.2749	1.1198	0.9755	0.7341	1.3115	1.6382	1.3308	1.05498	1.11983	0.41474	1936720	WUSTL-Cn-1.1:4180	11	RSQ	XM_567837	2	1	3254519	CNK01620	176.m02527_	hypothetical protein (CNK01620)	mitochondrion;; response to oxidative stress;; thiol-disulfide exchange intermediate activity	cell;; cell part;; organelle	cell part;; intracellular;; intracellular organelle;; intracellular part;; membrane-bound organelle	catalytic activity	oxidoreductase activity	response to stimulus	response to chemical stimulus;; response to stress
-0.0599	-1.0631	-1.334	0.5538	-1.1027	-1.3691	-1.3674	-0.82035	-1.10274	0.70403	1936726	WUSTL-Cn-1.1:4186	11	RSQ	XM_567743	1	1	3254533	CNK02120	176.m02539_	copper ion transporter (CNK02120)	copper ion import;; copper ion transmembrane transporter activity;; copper uptake transmembrane transporter activity;; intracellular copper ion transport;; membrane of vacuole with cell cycle-correlated morphology	cell;; cell part;; organelle;; organelle part	cell part;; intracellular;; intracellular organelle;; intracellular organelle part;; intracellular part;; membrane;; membrane-bound organelle;; organelle membrane;; organelle part	transporter activity	substrate-specific transporter activity;; transmembrane transporter activity	cellular process;; establishment of localization;; localization	cellular component organization and biogenesis;; cellular localization;; establishment of cellular localization;; establishment of localization;; transport
2.1759	1.7564	2.9063	2.6741	1.5368	2.5286	2.6687	2.32096	2.52857	0.476	1937110	WUSTL-Cn-1.1:4570	3	RSQ	XM_569881	1	1	3256441	CNC06220	179.m00535_	glycerate-and formate-dehydrogenase (CNC06220)	cytoplasm;; metabolic process;; nucleus;; oxidoreductase activity, acting on the CH-OH group of donors, NAD or NADP as acceptor	cell;; cell part;; organelle	cell part;; intracellular;; intracellular organelle;; intracellular part;; membrane-bound organelle	catalytic activity	oxidoreductase activity	metabolic process
3.5137	1.7387	1.2682		2.0426	1.4497	1.4655	1.91307	1.60209	0.75721	1937824	WUSTL-Cn-1.1:5284	1	RSQ	XM_567254	1	1	3253642	CNA03540	181.m08871_	hypothetical protein (CNA03540)
0.8738	1.3827	1.23	1.1217	1.4988	1.2297	1.4894	1.26088	1.23	0.20523	1938208	WUSTL-Cn-1.1:5668	10	RSQ	XM_567339	1	1	3254053	CNJ01610	185.m02506_	hypothetical protein (CNJ01610)
0.714	1.4786	0.7378	1.317	1.6835	1.0282	0.8517	1.11583	1.02818	0.35378	1939822	WUSTL-Cn-1.1:7282	9	RSQ	XM_572625	1	1	3259451	CNI03330	162.m02872_	O-methyltransferase (CNI03330)
3.9449	2.1724	1.3557	3.3735	1.1768	1.4546	0.8012	2.03986	1.45456	1.10292	1933048	WUSTL-Cn-1.1:508	4	RSQ	XM_570559	1	1	3257109	CND03600	163.m06418_	hypothetical protein (CND03600)
-1.2462	-1.8403	-1.9761	-1.5685	-2.2286	-1.5481	-2.0042	-1.77313	-1.84032	0.31092	1933078	WUSTL-Cn-1.1:538	4	RSQ	XM_570152	1	1	3257333	CND04070	163.m06475_	NADH-ubiquinone oxidoreductase 51 kDa subunit (CND04070)
1.414	1.3757	1.1607	1.0883	1.3295	1.8684	1.33	1.36665	1.32997	0.23198	1933816	WUSTL-Cn-1.1:1276	7	RSQ	XM_572134	1	1	3258713	CNG04540	177.m03292_	ubiquitin carboxyl-terminal hydrolase 6 (CNG04540)	proteasome regulatory particle (sensu Eukaryota);; protein deubiquitination;; ubiquitin-specific protease activity	cell;; cell part;; macromolecular complex	cell part;; intracellular;; intracellular part;; protein complex	catalytic activity	hydrolase activity	cellular process;; metabolic process	cellular metabolic process;; macromolecule metabolic process;; primary metabolic process
-1.2507	-1.5884	-1.8256	-1.3361	-1.6391	-1.0362	-1.4928	-1.45271	-1.49285	0.24545	1934992	WUSTL-Cn-1.1:2452	8	RSQ	XM_572335	1	1	3259119	CNH01530	184.m04479_	dihydroxy-acid dehydratase (CNH01530)	branched chain family amino acid biosynthetic process;; dihydroxy-acid dehydratase activity;; mitochondrion	cell;; cell part;; organelle	cell part;; intracellular;; intracellular organelle;; intracellular part;; membrane-bound organelle	catalytic activity	lyase activity	cellular process;; metabolic process	biosynthetic process;; cellular metabolic process;; nitrogen compound metabolic process;; primary metabolic process
2.2167	2.6526	2.7857	1.2509	1.7521	2.2256	2.0797	2.13761	2.21673	0.48366	1935352	WUSTL-Cn-1.1:2812	10	RSQ	XM_567496	1	1	3254042	CNJ01180	185.m02465_	stearoyl-CoA 9-desaturase (CNJ01180)	endoplasmic reticulum membrane;; mitochondrion inheritance;; stearoyl-CoA 9-desaturase activity;; unsaturated fatty acid biosynthetic process	cell;; cell part;; organelle;; organelle part	cell part;; intracellular;; intracellular organelle;; intracellular organelle part;; intracellular part;; membrane;; membrane part;; membrane-bound organelle;; organelle membrane;; organelle part	catalytic activity	oxidoreductase activity	cellular process;; localization;; metabolic process	biosynthetic process;; cellular component organization and biogenesis;; cellular localization;; cellular metabolic process;; primary metabolic process
1.7257	2.587	1.371	1.4198	2.4053	1.2995	1.3942	1.74322	1.41983	0.4946	1936480	WUSTL-Cn-1.1:3940	5	RSQ	XM_570743	3	1	3257925	CNE00390	167.m03677_	multidrug transporter (CNE00390)	cellular bud tip;; integral to plasma membrane;; multidrug transporter activity;; plasma membrane;; polyamine transport;; response to toxin;; spermidine transmembrane transporter activity;; spermine transmembrane transporter activity;; vacuolar membrane	cell;; cell part;; organelle;; organelle part	cell part;; cellular bud;; intracellular;; intracellular organelle;; intracellular organelle part;; intracellular part;; membrane;; membrane part;; membrane-bound organelle;; organelle membrane;; organelle part;; site of polarized growth	transporter activity	drug transporter activity;; transmembrane transporter activity	establishment of localization;; localization;; response to stimulus	establishment of localization;; response to chemical stimulus;; transport
1.3609	2.4338	1.178	1.8036	2.6777	1.5448	1.1566	1.7365	1.5448	0.56094	1936870	WUSTL-Cn-1.1:4330	7	RSQ	XM_571733	2	1	3258860	CNG00370	177.m03311_	hypothetical protein (CNG00370)
0.3332	0.7393	1.4665	0.4234	1.306	1.9114	2.0006	1.16864	1.30602	0.63122	1936912	WUSTL-Cn-1.1:4372	3	RSQ	XM_569388	1	1	3256144	CNC00200	179.m00021_	hypothetical protein (CNC00200)
-1.3993	-2.2015	-2.0402	-1.648	-2.4447	-1.6811	-1.9633	-1.91115	-1.96325	0.33222	1938016	WUSTL-Cn-1.1:5476	8	RSQ	XM_572480	1	1	3259351	CNH03110	184.m04644_	hypothetical protein (CNH03110)
1.0712	1.3381	1.0873	0.7486	0.6156		1.0054	0.97771	1.03832	0.23628	1938088	WUSTL-Cn-1.1:5548	12	RSQ	XM_568118	1	1	3254940	CNL05850	184.m04902_	hypothetical protein (CNL05850)
-1.1161		-1.099	-1.0433	-1.6608		-0.4756	-1.07896	-1.09897	0.37566	1932821	WUSTL-Cn-1.1:281	4	RSQ	XM_570381	1	1	3257317	CND00370	163.m03793_	transcription factor (CND00370)	nucleus;; regulation of transcription, DNA-dependent;; transcription factor activity;; zinc ion binding	cell;; cell part;; organelle	cell part;; intracellular;; intracellular organelle;; intracellular part;; membrane-bound organelle	binding;; transcription regulator activity	ion binding;; nucleic acid binding;; transcription factor activity	biological regulation;; cellular process;; gene expression;; metabolic process	cellular metabolic process;; macromolecule metabolic process;; primary metabolic process;; regulation of biological process;; regulation of cellular process;; regulation of gene expression;; regulation of metabolic process;; transcription
-0.8716	-1.3073	-1.1192	-0.7563	-1.5388	-1.2882	-1.0328	-1.13059	-1.11923	0.25057	1933205	WUSTL-Cn-1.1:665	13	RSQ	XM_568306	1	1	3255253	CNM01810	164.m02147_	hypothetical protein (CNM01810)
-0.5501	-0.6786	-0.55	-1.246	-1.9875	-1.214	-1.3311	-1.07961	-1.21401	0.48625	1934291	WUSTL-Cn-1.1:1751	6	RSQ	XM_571409	1	1	3258457	CNF03360	180.m00153_	NADH-ubiquinone oxidoreductase 30.4 kDa subunit, putative (CNF03360)
-1.0812	-1.2677	-1.1849	-1.7869	-2.0694	-1.489	-1.6919	-1.51013	-1.48896	0.33197	1934309	WUSTL-Cn-1.1:1769	6	RSQ	XM_571348	1	1	3258063	CNF03900	180.m00182_	aldehyde dehydrogenase (alddh) (CNF03900)	3-chloroallyl aldehyde dehydrogenase activity;; electron transport;; mitochondrion	cell;; cell part;; organelle	cell part;; intracellular;; intracellular organelle;; intracellular part;; membrane-bound organelle	catalytic activity	oxidoreductase activity	metabolic process	generation of precursor metabolites and energy
1.1605	1.3429	1.051	1.2099	1.165	1.5162	0.9076	1.1933	1.16498	0.18154	1935509	WUSTL-Cn-1.1:2969	2	RSQ	XM_569148	1	1	3255616	CNB02190	186.m03648_	26s proteasome non-atpase regulatory subunit 8 (26s proteasome regulatory subunit s14) (p31). [human (CNB02190)	endopeptidase activity;; proteasome regulatory particle (sensu Eukaryota);; ubiquitin-dependent protein catabolic process	cell;; cell part;; macromolecular complex	cell part;; intracellular;; intracellular part;; protein complex	catalytic activity	hydrolase activity	cellular process;; metabolic process	catabolic process;; cellular metabolic process;; macromolecule metabolic process;; primary metabolic process
0.9757	1.0628	1.1869	0.8896	1.0495	1.2274	1.2341	1.08944	1.06278	0.12226	1936997	WUSTL-Cn-1.1:4457	3	RSQ	XM_569518	1	1	3256137	CNC02370	179.m00217_	ER-associated protein catabolism-related protein, putative (CNC02370)	endoplasmic reticulum;; ER-associated protein catabolic process;; nuclear envelope-endoplasmic reticulum network	cell;; cell part;; organelle	cell part;; intracellular;; intracellular organelle;; intracellular part;; membrane;; membrane part;; membrane-bound organelle			cellular process;; metabolic process	catabolic process;; cellular metabolic process;; macromolecule metabolic process;; primary metabolic process
0.0143	-0.4578	-0.2184	-1.3356	-1.7215	-1.043	-1.2606	-0.86035	-1.04296	0.59765	1937387	WUSTL-Cn-1.1:4847	1	RSQ	XM_566446	3	1	3253713	CNA00170	181.m07804_	hypothetical protein (CNA00170)
1.2125	1.7461	1.05	1.4406	1.9479	1.7264	1.3288	1.4932	1.44063	0.30001	1937741	WUSTL-Cn-1.1:5201	1	RSQ	XM_567086	2	1	3253792	CNA00360	181.m08691_	hypothetical protein (CNA00360)	kinase activity;; mitochondrion	cell;; cell part;; organelle	cell part;; intracellular;; intracellular organelle;; intracellular part;; membrane-bound organelle	catalytic activity	transferase activity
0.8189	1.4253	0.7093	1.2912	1.734	1.6893	0.9314	1.22848	1.29121	0.38475	1938587	WUSTL-Cn-1.1:6047	9	RSQ	XM_572625	1	1	3259451	CNI03330		O-methyltransferase (CNI03330)
-0.5172	-0.867	-1.0059	-1.2475	-1.9223	-1.0618	-1.2513	-1.1247	-1.06178	0.40015	1940123	WUSTL-Cn-1.1:7583	1	RSQ	XM_567042	1	1	3253781	CNA07240	181.m08828_	CAP64 gene product - related (CNA07240)	cellular ion homeostasis;; cytoplasm;; protein kinase activity	cell;; cell part	cell part;; intracellular;; intracellular part	catalytic activity	transferase activity	biological regulation;; cellular process	cellular homeostasis;; regulation of biological quality
5.0393	3.6408	3.2018	4.8592	2.8482	2.7636	2.7711	3.58916	3.20184	0.90777	1933331	WUSTL-Cn-1.1:791	5	RSQ	XM_571141	1	1	3257847	CNE04530	167.m03592_	siderochrome-iron transporter (CNE04530)	cellular iron ion homeostasis;; cytoplasmic membrane-bound vesicle;; endosome;; plasma membrane;; siderophore metabolic process;; siderophore-iron transmembrane transporter activity;; siderophore-iron transport	cell;; cell part;; organelle	cell part;; intracellular;; intracellular organelle;; intracellular part;; membrane;; membrane-bound organelle;; vesicle	transporter activity	siderophore transporter activity;; substrate-specific transporter activity;; transmembrane transporter activity	biological regulation;; cellular process;; establishment of localization;; localization;; metabolic process	cellular homeostasis;; cellular metabolic process;; establishment of localization;; regulation of biological quality;; transport
2.6059	1.0758	0.7986	2.2286	0.8925	1.1762	0.9201	1.38536	1.07579	0.67018	1934117	WUSTL-Cn-1.1:1577	3	RSQ	XM_569786	1	1	3256440	CNC05690	179.m00499_	ferroxidase (CNC05690)	ferroxidase activity;; iron ion transport;; membrane fraction	cell;; cell part	cell fraction;; cell part	catalytic activity	oxidoreductase activity	establishment of localization;; localization	establishment of localization;; transport
1.5122	1.4583	1.1977	1.4595	1.3264	1.5541	1.2036	1.38741	1.45834	0.13474	1934501	WUSTL-Cn-1.1:1961	1	RSQ	XM_566594	1	1	3253719	CNA02100	181.m07981_	multidrug resistance protein (CNA02100)	endopeptidase activity;; proteasome regulatory particle, lid subcomplex (sensu Eukaryota);; ubiquitin-dependent protein catabolic process	cell;; cell part;; macromolecular complex	cell part;; intracellular;; intracellular part;; protein complex	catalytic activity	hydrolase activity	cellular process;; metabolic process	catabolic process;; cellular metabolic process;; macromolecule metabolic process;; primary metabolic process
1.2098	1.2038	0.9189	1.2869	1.086	1.3324	1.2514	1.18417	1.20979	0.12991	1935677	WUSTL-Cn-1.1:3137	2	RSQ	XM_569297	1	1	3255893	CNB05540	186.m04000_	proteasome subunit alpha type 1 (CNB05540)	endopeptidase activity;; proteasome core complex (sensu Eukaryota);; proteasome core complex, alpha-subunit complex (sensu Eukaryota);; ubiquitin-dependent protein catabolic process	cell;; cell part;; macromolecular complex	cell part;; intracellular;; intracellular part;; protein complex	catalytic activity	hydrolase activity	cellular process;; metabolic process	catabolic process;; cellular metabolic process;; macromolecule metabolic process;; primary metabolic process
-2.2173	-2.0247	-1.8239	-1.8946	-2.124	-1.318	-1.7251	-1.87537	-1.89459	0.27704	1936019	WUSTL-Cn-1.1:3479	4	RSQ	XM_570223	1	1	3257422	CND02040	163.m06111_	4-aminobutyrate transaminase (CND02040)	4-aminobutyrate transaminase activity;; intracellular;; nitrogen utilization	cell;; cell part	cell part;; intracellular	catalytic activity	transferase activity	metabolic process	nitrogen compound metabolic process
-1.6464	-2.6728	-0.4615	-2.492	-3.5205	-1.2881	-1.2568	-1.90545	-1.64638	0.96327	1936037	WUSTL-Cn-1.1:3497	4	RSQ	XM_570468	1	1	3256864	CND02430	163.m06180_	amino acid transporter (CND02430)	amino acid transmembrane transporter activity;; amino acid transport;; plasma membrane	cell;; cell part	cell part;; membrane	transporter activity	substrate-specific transporter activity;; transmembrane transporter activity	establishment of localization;; localization	establishment of localization;; transport
1.3082	1.598	1.4912	1.7836	1.8306	1.9551	1.7216	1.66975	1.72162	0.20379	1936091	WUSTL-Cn-1.1:3551	4	RSQ	XM_570531	2	1	3257000	CND06020	163.m06381_	hypothetical protein (CND06020)
1.5421	2.2101	1.5116	1.7662	2.2117	1.7333	1.3726	1.76393	1.73332	0.30857	1937549	WUSTL-Cn-1.1:5009	1	RSQ	XM_566744	1	1	3253397	CNA03990	181.m08155_	hypothetical protein (CNA03990)
0.8165	1.1855	1.2602	1.0467	1.215	0.9502	1.1629	1.09101	1.16289	0.14892	1938503	WUSTL-Cn-1.1:5963	2	RSQ	XM_569027	1	1	3256064	CNB03800	186.m04067_	hypothetical protein (CNB03800)
-1.7953	-1.6136	-1.0541	-1.7608	-1.8488		-0.8281	-1.48342	-1.68719	0.39548	1934543	WUSTL-Cn-1.1:2003	1	RSQ	XM_566754	1	1	3253390	CNA03130	181.m08073_	anon-23da protein (CNA03130)
-0.7165	-1.4477	-1.0877	-1.6765	-2.2368		-1.2263	-1.39858	-1.33701	0.4785	1935239	WUSTL-Cn-1.1:2699	12	RSQ	XM_568025	2	1	3254767	CNL04840	184.m05026_	exo-beta-1,3-glucanase (CNL04840)	chitin- and beta-glucan-containing cell wall;; glucan 1,3-beta-glucosidase activity	cell;; cell part	cell part;; external encapsulating structure	catalytic activity	hydrolase activity
1.6606	1.8337	1.705	1.8202	1.9884		1.6169	1.7708	1.76258	0.12509	1936025	WUSTL-Cn-1.1:3485	4	RSQ	XM_570275	1	1	3257433	CND02280	163.m06124_	oxidoreductase (CND02280)	cytoplasm;; L-serine metabolic process;; nucleus;; oxidoreductase activity, acting on the aldehyde or oxo group of donors, NAD or NADP as acceptor	cell;; cell part;; organelle	cell part;; intracellular;; intracellular organelle;; intracellular part;; membrane-bound organelle	catalytic activity	oxidoreductase activity	cellular process;; metabolic process	cellular metabolic process;; nitrogen compound metabolic process;; primary metabolic process
1.7241	1.8555	0.5166	1.7714	1.9155		-0.0249	1.29303	1.74774	0.75922	1936463	WUSTL-Cn-1.1:3923	5	RSQ	XM_571159	1	1	3257784	CNE04660	167.m03605_	hypothetical protein (CNE04660)
2.0118	1.1727	1.4479	1.3927	0.5773		0.8684	1.24512	1.2827	0.45529	1937567	WUSTL-Cn-1.1:5027	1	RSQ	XM_566782	1	1	3253362	CNA04310	181.m08189_	3-isopropylmalate dehydrogenase (CNA04310)	3-isopropylmalate dehydrogenase activity;; cytosol;; leucine biosynthetic process	cell;; cell part	cell part;; intracellular;; intracellular part	catalytic activity	oxidoreductase activity	cellular process;; metabolic process	biosynthetic process;; cellular metabolic process;; nitrogen compound metabolic process;; primary metabolic process
-1.7685	-1.5541	-1.2801	-1.4503	-1.7394		-1.6471	-1.57326	-1.6006	0.16961	1938329	WUSTL-Cn-1.1:5789	2	RSQ	XM_569088	1	1	3256029	CNB00800	186.m03493_	mitochondrial inner membrane protein (CNB00800)	mitochondrial inner membrane	cell;; cell part;; envelope;; organelle;; organelle part	cell part;; intracellular;; intracellular organelle;; intracellular organelle part;; intracellular part;; membrane;; membrane-bound organelle;; organelle envelope;; organelle membrane;; organelle part
1.5773	1.3315	1.2169	1.4827	1.5293	1.5293	1.5658	1.46184	1.52931	0.12573	1932845	WUSTL-Cn-1.1:305	4	RSQ	XM_570276	1	1	3257218	CND01660	163.m03869_	hypothetical protein (CND01660)	endopeptidase activity;; proteasome core complex (sensu Eukaryota);; proteasome core complex, alpha-subunit complex (sensu Eukaryota);; ubiquitin-dependent protein catabolic process	cell;; cell part;; macromolecular complex	cell part;; intracellular;; intracellular part;; protein complex	catalytic activity	hydrolase activity	cellular process;; metabolic process	catabolic process;; cellular metabolic process;; macromolecule metabolic process;; primary metabolic process
1.1119	0.9041	0.7687	1.0471	1.0392	1.1878	1.0889	1.0211	1.0471	0.13041	1932917	WUSTL-Cn-1.1:377	4	RSQ	XM_570453	1	1	3257082	CND02110	163.m06165_	hypothetical protein (CND02110)	endopeptidase activity;; proteasome regulatory particle (sensu Eukaryota);; proteasome regulatory particle, lid subcomplex (sensu Eukaryota);; ubiquitin-dependent protein catabolic process	cell;; cell part;; macromolecular complex	cell part;; intracellular;; intracellular part;; protein complex	catalytic activity	hydrolase activity	cellular process;; metabolic process	catabolic process;; cellular metabolic process;; macromolecule metabolic process;; primary metabolic process
4.0974	2.2576	1.873	3.6399	1.7398	1.9189	1.5364	2.43756	1.91894	0.93501	1933229	WUSTL-Cn-1.1:689	13	RSQ	XM_568258	1	1	3255211	CNM02430	164.m02187_	hypothetical protein (CNM02430)	high affinity iron ion transport;; iron ion transmembrane transporter activity;; plasma membrane	cell;; cell part	cell part;; membrane	transporter activity	substrate-specific transporter activity;; transmembrane transporter activity	establishment of localization;; localization	establishment of localization;; transport
-0.7353	-0.6827	-0.8904	-1.1406	-1.7396	-1.2847	-1.3503	-1.11766	-1.1406	0.34976	1933259	WUSTL-Cn-1.1:719	13	RSQ	XM_568477	1	1	3255173	CNM01900	164.m02814_	hypothetical protein (CNM01900)
1.0552	1.2135	1.2156	1.3171	1.4204	1.9381	1.7857	1.4208	1.31713	0.30005	1934765	WUSTL-Cn-1.1:2225	1	RSQ	XM_567203	1	1	3253730	CNA05880	181.m08801_	cytoplasm protein (CNA05880)	cytoplasm	cell;; cell part	cell part;; intracellular;; intracellular part
-1.0406	-2.4392	-2.5067	-1.1317	-2.7566	-3.1538	-2.9622	-2.28439	-2.50668	0.79169	1935533	WUSTL-Cn-1.1:2993	2	RSQ	XM_568855	1	1	3255906	CNB02680	186.m03690_	glucose transporter (CNB02680)	glucose binding;; glucose transmembrane transporter activity;; plasma membrane;; receptor activity;; response to glucose stimulus;; signal transduction	cell;; cell part	cell part;; membrane	binding;; molecular transducer activity;; transporter activity	carbohydrate binding;; signal transducer activity;; substrate-specific transporter activity;; transmembrane transporter activity	cellular process;; response to stimulus	cell communication;; response to chemical stimulus;; response to endogenous stimulus
1.4081	1.4278	1.3722	1.1856	1.1551	1.6129	1.3688	1.36152	1.37224	0.14318	1935611	WUSTL-Cn-1.1:3071	2	RSQ	XM_569251	1	1	3255960	CNB04280	186.m03865_	20S proteasome subunit (CNB04280)	endopeptidase activity;; proteasome core complex (sensu Eukaryota);; ubiquitin-dependent protein catabolic process	cell;; cell part;; macromolecular complex	cell part;; intracellular;; intracellular part;; protein complex	catalytic activity	hydrolase activity	cellular process;; metabolic process	catabolic process;; cellular metabolic process;; macromolecule metabolic process;; primary metabolic process
-0.3453	-0.7435	-0.3146	-1.3976	-1.9159	-1.3506	-1.4682	-1.07654	-1.35063	0.56849	1936763	WUSTL-Cn-1.1:4223	7	RSQ	XM_571821	1	1	3258602	CNG00860	177.m02936_	mitochondrial processing peptidase beta subunit, mitochondrial precursor (beta-mpp) (CNG00860)	mitochondrial processing peptidase activity;; mitochondrial processing peptidase complex;; mitochondrial protein processing	cell;; cell part;; macromolecular complex;; membrane-enclosed lumen;; organelle;; organelle part	cell part;; intracellular;; intracellular organelle;; intracellular organelle part;; intracellular part;; membrane-bound organelle;; organelle lumen;; organelle part;; protein complex	catalytic activity	hydrolase activity	cellular process;; establishment of localization;; localization;; metabolic process	cellular component organization and biogenesis;; cellular localization;; cellular metabolic process;; establishment of cellular localization;; establishment of localization;; establishment of protein localization;; macromolecule localization;; macromolecule metabolic process;; primary metabolic process;; transport
2.3627	4.4434	4.2223	1.9026	4.261	4.0434	3.8988	3.59062	4.04339	0.94362	1937837	WUSTL-Cn-1.1:5297	14	RSQ	XM_568551	1	1	3255332	CNN00330	183.m01613_	hypothetical protein (CNN00330)
-2.1116	-2.6187	-0.9446	-2.2514	-2.8182	-0.7423	-0.733	-1.74567	-2.1116	0.84316	1937915	WUSTL-Cn-1.1:5375	14	RSQ	XM_568703	1	1	3255393	CNN02290	183.m01901_	hypothetical protein (CNN02290)
2.6731	3.0257	3.5894	3.1058	3.0471		4.1647	3.26763	3.07644	0.4822	1932653	WUSTL-Cn-1.1:113	9	RSQ	XM_572706	1	1	3259776	CNI02360	162.m02799_	NADPH dehydrogenase 2 (CNI02360)	cytoplasm;; NADPH dehydrogenase activity;; nucleus	cell;; cell part;; organelle	cell part;; intracellular;; intracellular organelle;; intracellular part;; membrane-bound organelle	catalytic activity	oxidoreductase activity
-0.0273	-0.8288	-0.3684	-1.2353	-1.7109	-1.0356	-1.07	-0.89662	-1.03561	0.51637	1933811	WUSTL-Cn-1.1:1271	7	RSQ	XM_572121	1	1	3258514	CNG04420	177.m03284_	alpha-1,3-glucan synthase (CNG04420)	alpha-1,3-glucan synthase activity;; cell wall organization and biogenesis;; membrane	cell;; cell part	cell part;; membrane	catalytic activity	transferase activity	cellular process	cellular component organization and biogenesis
-0.9401	-1.4283	-0.9155	-1.9252	-2.938	-1.896	-1.7874	-1.69006	-1.78737	0.64314	1933859	WUSTL-Cn-1.1:1319	3	RSQ	XM_569359	1	1	3256561	CNC00060	179.m00006_	sugar transporter (CNC00060)	fructose transmembrane transporter activity;; glucose transmembrane transporter activity;; hexose transport;; mannose transmembrane transporter activity;; plasma membrane	cell;; cell part	cell part;; membrane	transporter activity	substrate-specific transporter activity;; transmembrane transporter activity	establishment of localization;; localization	establishment of localization;; transport
1.0926	1.1449	1.4425	0.8516	0.6736	0.864	1.0185	1.01254	1.01853	0.23043	1935725	WUSTL-Cn-1.1:3185	2	RSQ	XM_568796	2	2	3255869	CNB01230		cyclophilin A (CNB01230)	histone deacetylase complex;; peptidyl-prolyl cis-trans isomerase activity;; protein metabolic process	cell;; cell part;; macromolecular complex;; membrane-enclosed lumen;; organelle;; organelle part	cell part;; intracellular;; intracellular organelle;; intracellular organelle part;; intracellular part;; membrane-bound organelle;; organelle lumen;; organelle part;; protein complex	catalytic activity	isomerase activity	metabolic process	macromolecule metabolic process;; primary metabolic process
3.2414	1.664	1.1763	3.9779	1.7356	1.4066	1.3896	2.08449	1.66396	0.99924	1935779	WUSTL-Cn-1.1:3239	9	RSQ	XM_572726	1	1	3259731	CNI00360	162.m02606_	oxidoreductase (CNI00360)	electron transport;; oxidoreductase activity			catalytic activity	oxidoreductase activity	metabolic process	generation of precursor metabolites and energy
1.5195	2.5519	1.6755	2.0847	2.6909	1.8237	1.7646	2.01582	1.82368	0.41577	1936139	WUSTL-Cn-1.1:3599	4	RSQ	XM_570609	2	1	3257106	CND04560	163.m06524_	hypothetical protein (CND04560)
-2.4644	-3.0781	-1.0869	-2.5097	-3.1719	-0.6536	-0.9139	-1.98265	-2.46442	0.98817	1937309	WUSTL-Cn-1.1:4769	6	RSQ	XM_571513	1	1	3258126	CNF01370	180.m00333_	hypothetical protein (CNF01370)
1.2502	2.9023	2.4986	1.1364	2.8089	2.414	2.1939	2.17204	2.41397	0.65758	1934807	WUSTL-Cn-1.1:2267	14	RSQ	XM_568553	1	1	3255516	CNN00340	183.m01614_	hypothetical protein (CNN00340)
1.1856	1.2024	0.8862	1.5157	1.2991	0.7132	0.9927	1.11354	1.18559	0.24952	1935551	WUSTL-Cn-1.1:3011	2	RSQ	XM_568884	1	1	3256083	CNB03070	186.m03741_	hypothetical protein (CNB03070)	endopeptidase activity;; proteasome core complex (sensu Eukaryota);; proteasome core complex, beta-subunit complex (sensu Eukaryota);; response to stress;; ubiquitin-dependent protein catabolic process	cell;; cell part;; macromolecular complex	cell part;; intracellular;; intracellular part;; protein complex	catalytic activity	hydrolase activity	cellular process;; metabolic process;; response to stimulus	catabolic process;; cellular metabolic process;; macromolecule metabolic process;; primary metabolic process;; response to stress
1.1865	1.2082	1.1564	1.0894	0.9212	0.6996	0.955	1.03089	1.08937	0.17003	1936337	WUSTL-Cn-1.1:3797	5	RSQ	XM_570769	1	1	3257811	CNE01550	167.m03309_	hypothetical protein (CNE01550)
-0.0131	-0.366	-0.2519	-1.0908	-1.4613	-1.2098	-1.0317	-0.77494	-1.03165	0.51367	1936697	WUSTL-Cn-1.1:4157	11	RSQ	XM_567911	1	1	3254703	CNK03180	176.m02450_	hypothetical protein (CNK03180)
1.411	1.1323	0.6391	1.3184	1.1274	0.2093	0.6342	0.92453	1.12736	0.4059	1937105	WUSTL-Cn-1.1:4565	3	RSQ	XM_569874	1	1	3256513	CNC06120	179.m00528_	hypothetical protein (CNC06120)
-0.486	-0.7015	-0.5034	-1.0461	-1.9937	-1.5224	-1.2318	-1.0693	-1.04615	0.51858	1938215	WUSTL-Cn-1.1:5675	10	RSQ	XM_567359	1	1	3254299	CNJ01860	185.m02531_	hypothetical protein (CNJ01860)
-1.6465	-1.7752	-1.7515	-1.5347				-1.67697	-1.69902	0.09537	1939751	WUSTL-Cn-1.1:7211	7	RSQ	XM_572190	1	1	3258534	CNG02960		hypothetical protein (CNG02960)
4.5073	2.8335	3.151				3.3216	3.45334	3.2363	0.6332	1939817	WUSTL-Cn-1.1:7277	9	RSQ	XM_572752	1	1	3259665	CNI00030	162.m02586_	hypothetical protein (CNI00030)
0.7011	1.2395	1.5999	0.6327	1.3939	0.86	1.4464	1.12478	1.23946	0.35985	1940129	WUSTL-Cn-1.1:7589	14	RSQ	XM_568539	1	1	3255491	CNN01000	183.m01672_	hypothetical protein (CNN01000)
-0.8978	-1.0414	-1.513	-1.2187	-1.5519	-0.6343	-0.7438	-1.08584	-1.04139	0.33284	1933055	WUSTL-Cn-1.1:515	4	RSQ	XM_570562	1	1	3257473	CND03480	163.m06425_	hypothetical protein (CND03480)	electron transport;; L-lactate dehydrogenase (cytochrome) activity;; mitochondrial intermembrane space	cell;; cell part;; envelope;; membrane-enclosed lumen;; organelle;; organelle part	cell part;; intracellular;; intracellular organelle;; intracellular organelle part;; intracellular part;; membrane-bound organelle;; organelle envelope;; organelle lumen;; organelle part	catalytic activity	oxidoreductase activity	metabolic process	generation of precursor metabolites and energy
0.1518	-1.0384	-0.3957	-1.3441	-1.7955	-1.1086	-1.1891	-0.95993	-1.10864	0.59533	1935713	WUSTL-Cn-1.1:3173	2	RSQ	XM_569325	1	1	3255559	CNB03920	186.m04109_	hypothetical protein (CNB03920)
-0.9744	-1.5349	-0.9401	-1.1526	-1.878	-1.2356	-0.8049	-1.21721	-1.15258	0.34801	1936487	WUSTL-Cn-1.1:3947	5	RSQ	XM_570820	2	1	3258011	CNE01880	167.m03690_	transmembrane transporter Liz1p (CNE01880)	pantothenate transport;; pantothenate transporter activity;; plasma membrane	cell;; cell part	cell part;; membrane	transporter activity	cofactor transporter activity;; vitamin transporter activity	establishment of localization;; localization	establishment of localization;; transport
-1.6669	-1.2909	-0.2153	-1.6363	-1.542	-0.2179		-1.09486	-1.41642	0.63265	1938065	WUSTL-Cn-1.1:5525	12	RSQ	XM_568048	1	1	3254778	CNL05060	184.m04831_	hypothetical protein (CNL05060)
-1.1923	-1.2999	-2.0679	-1.5076	-2.0671	-2.3528	-2.1051	-1.79897	-2.06709	0.42199	1938089	WUSTL-Cn-1.1:5549	12	RSQ	XM_568119	1	1	3254976	CNL05860	184.m04903_	Succinyl-CoA:3-ketoacid-coenzyme A transferase, putative (CNL05860)
1.7087	1.9228	1.7775	1.8733	1.9128		2.1208	1.88599	1.89307	0.12947	1938407	WUSTL-Cn-1.1:5867	2	RSQ	XM_568894	1	1	3255585	CNB03180	186.m03751_	hypothetical protein (CNB03180)	aromatic amino acid family metabolic process;; aromatic-amino-acid transaminase activity;; cytoplasm	cell;; cell part	cell part;; intracellular;; intracellular part	catalytic activity	transferase activity	cellular process;; metabolic process	cellular metabolic process;; nitrogen compound metabolic process;; primary metabolic process
-1.9112	-2.2668	-1.7208	-1.8042	-2.3244	-2.0287	-1.2322	-1.89832	-1.91121	0.34197	1939991	WUSTL-Cn-1.1:7451	7	RSQ	XM_572190	1	1	3258534	CNG02960	177.m03408_	hypothetical protein (CNG02960)
0.5296	1.5388	1.2512	1.0832			1.646	1.20976	1.2512	0.39469	1933140	WUSTL-Cn-1.1:600	13	RSQ	XM_568365	1	1	3255163	CNM00370	164.m01998_	Aryl-alcohol dehydrogenase (CNM00370)	alcohol dehydrogenase activity			catalytic activity	oxidoreductase activity
1.607	1.9914	2.0478	1.3229	1.4474	1.7958	1.8585	1.72439	1.79584	0.25375	1933956	WUSTL-Cn-1.1:1416	3	RSQ	XM_569526	1	1	3256813	CNC02410	179.m00221_	C-4 methyl sterol oxidase (CNC02410)	C-4 methylsterol oxidase activity;; endoplasmic reticulum membrane;; ergosterol biosynthetic process;; plasma membrane	cell;; cell part;; organelle;; organelle part	cell part;; intracellular;; intracellular organelle;; intracellular organelle part;; intracellular part;; membrane;; membrane part;; membrane-bound organelle;; organelle membrane;; organelle part	catalytic activity	oxidoreductase activity	cellular process;; metabolic process	biosynthetic process;; cellular metabolic process;; primary metabolic process
-0.4166	-0.9644	-1.1644	-1.3885	-1.7046	-1.6809	-1.531	-1.26435	-1.38847	0.42636	1934358	WUSTL-Cn-1.1:1818	6	RSQ	XM_571482	1	1	3258384	CNF00650	180.m00273_	pyruvate carboxylase (CNF00650)	cytosol;; gluconeogenesis;; NADPH regeneration;; pyruvate carboxylase activity	cell;; cell part	cell part;; intracellular;; intracellular part	catalytic activity	ligase activity	cellular process;; metabolic process	biosynthetic process;; cellular metabolic process;; macromolecule metabolic process;; primary metabolic process
5.2344	2.6362	2.1198	4.6259	1.9161	1.6381	1.4663	2.80524	2.11977	1.3969	1934718	WUSTL-Cn-1.1:2178	1	RSQ	XM_567138	1	1	3253908	CNA07920	181.m08534_	siderochrome-iron (ferrioxamine) uptake transporter, putative (CNA07920)	cellular iron ion homeostasis;; cytoplasmic membrane-bound vesicle;; endosome;; siderophore-iron (ferrioxamine) uptake transmembrane transporter activity;; siderophore-iron transport	cell;; cell part;; organelle	cell part;; intracellular;; intracellular organelle;; intracellular part;; membrane-bound organelle;; vesicle	transporter activity	siderophore transporter activity;; substrate-specific transporter activity;; transmembrane transporter activity	biological regulation;; cellular process;; establishment of localization;; localization	cellular homeostasis;; establishment of localization;; regulation of biological quality;; transport
-0.2696	-0.1935	-0.4342	-1.2499	-1.928	-1.1258	-1.3204	-0.93161	-1.12582	0.59922	1936260	WUSTL-Cn-1.1:3720	5	RSQ	XM_570713	1	1	3257600	CNE00190	167.m03171_	structural constituent of nuclear pore (CNE00190)	nuclear pore;; nuclear pore organization and biogenesis;; structural constituent of nuclear pore	cell;; cell part;; envelope;; macromolecular complex;; organelle;; organelle part	cell part;; intracellular;; intracellular organelle;; intracellular organelle part;; intracellular part;; membrane;; membrane part;; membrane-bound organelle;; organelle envelope;; organelle membrane;; organelle part;; protein complex	structural molecule activity	structural constituent of nuclear pore	cellular process	cellular component organization and biogenesis
0.9477	1.5115	1.0862	1.0981	1.7471	1.6541	1.4421	1.35525	1.44212	0.28769	1937430	WUSTL-Cn-1.1:4890	1	RSQ	XM_566512	1	1	3253458	CNA00850	181.m07863_	hypothetical protein (CNA00850)
1.1489	1.8049	0.8646	1.4089	2.0567	1.4833	1.251	1.43119	1.40888	0.37172	1937742	WUSTL-Cn-1.1:5202	1	RSQ	XM_567086	2	1	3253792	CNA00360	181.m08692_	hypothetical protein (CNA00360)	kinase activity;; mitochondrion	cell;; cell part;; organelle	cell part;; intracellular;; intracellular organelle;; intracellular part;; membrane-bound organelle	catalytic activity	transferase activity
-1.0812	-0.3553	-1.254	-1.1329	-0.6786	-1.1354	-1.0124	-0.94997	-1.08116	0.29488	1932630	WUSTL-Cn-1.1:90	9	RSQ	XM_572658	1	1	3259412	CNI02030	162.m02761_	aspartate kinase (CNI02030)	aspartate kinase activity;; methionine metabolic process;; threonine metabolic process			catalytic activity	transferase activity	cellular process;; metabolic process	cellular metabolic process;; nitrogen compound metabolic process;; primary metabolic process
0.9829	1.0858	1.0706	0.9478	0.7379	1.0332	1.2572	1.01648	1.03316	0.14608	1933758	WUSTL-Cn-1.1:1218	7	RSQ	XM_572050	1	1	3258701	CNG03550	177.m03194_	endopeptidase (CNG03550)	ATPase activity;; endopeptidase activity;; proteasome regulatory particle (sensu Eukaryota);; ubiquitin-dependent protein catabolic process	cell;; cell part;; macromolecular complex	cell part;; intracellular;; intracellular part;; protein complex	catalytic activity	hydrolase activity	cellular process;; metabolic process	catabolic process;; cellular metabolic process;; macromolecule metabolic process;; primary metabolic process
3.2573	3.873	3.1287	3.616	3.6957	3.0023	3.0886	3.38024	3.25733	0.31718	1934940	WUSTL-Cn-1.1:2400	8	RSQ	XM_572230	1	1	3258991	CNH00380	184.m04360_	integral to membrane protein (CNH00380)	integral to membrane	cell;; cell part	cell part;; membrane;; membrane part
-1.2364	-1.5219	-1.6505	-0.8884	-1.5218		-1.5228	-1.39029	-1.52185	0.25673	1935300	WUSTL-Cn-1.1:2760	10	RSQ	XM_567291	1	1	3254043	CNJ00340	185.m02379_	hypothetical protein (CNJ00340)
-3.1686	-2.7239	-1.5284	-3.0868	-3.4829	-1.6728	-1.8693	-2.50468	-2.72394	0.74005	1936020	WUSTL-Cn-1.1:3480	4	RSQ	XM_570219	1	1	3257105	CND02080	163.m06113_	hypothetical protein (CND02080)	electron transport;; L-lactate dehydrogenase (cytochrome) activity;; mitochondrial intermembrane space	cell;; cell part;; envelope;; membrane-enclosed lumen;; organelle;; organelle part	cell part;; intracellular;; intracellular organelle;; intracellular organelle part;; intracellular part;; membrane-bound organelle;; organelle envelope;; organelle lumen;; organelle part	catalytic activity	oxidoreductase activity	metabolic process	generation of precursor metabolites and energy
0.5231	1.1235	0.8222	1.0345	1.1895		1.024	0.9528	1.02925	0.22307	1936836	WUSTL-Cn-1.1:4296	7	RSQ	XM_572061	1	1	3258960	CNG03340	177.m03174_	hypothetical protein (CNG03340)
-2.2316	-2.7801	-2.8898	-2.5033	-3.2158	-3.0314	-3.0112	-2.80905	-2.88982	0.31397	1937574	WUSTL-Cn-1.1:5034	1	RSQ	XM_566802	1	1	3253344	CNA04420	181.m08198_	oxidoreductase (CNA04420)	mitochondrion;; oxidoreductase activity, acting on the CH-NH group of donors, quinone or similar compound as acceptor	cell;; cell part;; organelle	cell part;; intracellular;; intracellular organelle;; intracellular part;; membrane-bound organelle	catalytic activity	oxidoreductase activity
-0.4983	-0.4326	-1.3915	-0.8913	-1.8675	-1.9732	-1.5655	-1.23143	-1.39153	0.58351	1937958	WUSTL-Cn-1.1:5418	8	RSQ	XM_572311	1	1	3259278	CNH01210	184.m04439_	Pi-transporter A-1 (CNH01210)	inorganic phosphate transmembrane transporter activity;; integral to plasma membrane;; phosphate transport	cell;; cell part	cell part;; membrane;; membrane part	transporter activity	substrate-specific transporter activity;; transmembrane transporter activity	establishment of localization;; localization	establishment of localization;; transport
5.3046	3.5769	2.6047	7.0384	3.6573	2.718	2.8993	3.97131	3.57687	1.51313	1938390	WUSTL-Cn-1.1:5850	2	RSQ	XM_569166	1	1	3255799	CNB02410	186.m03667_	hypothetical protein (CNB02410)
1.3205	1.4846	1.4271	1.6057	1.3645	1.3961	1.5595	1.45115	1.42711	0.09632	1939542	WUSTL-Cn-1.1:7002	8	RSQ	XM_572324	1	1	3259180	CNH01360		proteasome subunit alpha type 5 (CNH01360)	endopeptidase activity;; proteasome core complex (sensu Eukaryota);; proteasome core complex, alpha-subunit complex (sensu Eukaryota);; response to stress;; ubiquitin-dependent protein catabolic process	cell;; cell part;; macromolecular complex	cell part;; intracellular;; intracellular part;; protein complex	catalytic activity	hydrolase activity	cellular process;; metabolic process;; response to stimulus	catabolic process;; cellular metabolic process;; macromolecule metabolic process;; primary metabolic process;; response to stress
-0.9366	-1.3609	-0.9321	-1.0796	-1.906	-0.8749	-1.1977	-1.18396	-1.07957	0.33465	1939908	WUSTL-Cn-1.1:7368	5	RSQ	XM_570820	2	1	3258011	CNE01880	167.m03340_	transmembrane transporter Liz1p (CNE01880)	pantothenate transport;; pantothenate transporter activity;; plasma membrane	cell;; cell part	cell part;; membrane	transporter activity	cofactor transporter activity;; vitamin transporter activity	establishment of localization;; localization	establishment of localization;; transport
1.8	1.2367	0.7317	1.5966	1.2199	0.4729	0.8696	1.13247	1.21987	0.43824	1934298	WUSTL-Cn-1.1:1758	6	RSQ	XM_571431	1	1	3258076	CNF03530	180.m00167_	glycogen phosphorylase (CNF03530)	cytoplasm;; glycogen catabolic process;; glycogen phosphorylase activity	cell;; cell part	cell part;; intracellular;; intracellular part	catalytic activity	transferase activity	cellular process;; metabolic process	catabolic process;; cellular metabolic process;; generation of precursor metabolites and energy;; macromolecule metabolic process;; primary metabolic process
-0.9328	-1.4107	-1.2363	-0.8275	-1.4673	-1.5557	-1.3325	-1.25184	-1.33253	0.25426	1934688	WUSTL-Cn-1.1:2148	1	RSQ	XM_567049	1	1	3253524	CNA07330	181.m08473_	hypothetical protein (CNA07330)	ATP-binding cassette (ABC) transporter activity;; cytoplasm	cell;; cell part	cell part;; intracellular;; intracellular part
1.1528	1.9146	1.2202	1.0857	1.2406	0.6682	1.036	1.1883	1.15277	0.34575	1935432	WUSTL-Cn-1.1:2892	10	RSQ	XM_567324	2	1	3254265	CNJ01450	185.m02722_	hypothetical protein (CNJ01450)	integral to plasma membrane;; multidrug transporter activity;; response to toxin	cell;; cell part	cell part;; membrane;; membrane part	transporter activity	drug transporter activity	response to stimulus	response to chemical stimulus
-1.5801	-1.9654	-2.1062	-1.6024	-2.4661	-2.222	-2.0359	-1.99686	-2.03587	0.29631	1935480	WUSTL-Cn-1.1:2940	2	RSQ	XM_568831	1	1	3255868	CNB01620	186.m03583_	L-lactate dehydrogenase (cytochrome) (CNB01620)	electron transport;; L-lactate dehydrogenase (cytochrome) activity;; mitochondrial intermembrane space	cell;; cell part;; envelope;; membrane-enclosed lumen;; organelle;; organelle part	cell part;; intracellular;; intracellular organelle;; intracellular organelle part;; intracellular part;; membrane-bound organelle;; organelle envelope;; organelle lumen;; organelle part	catalytic activity	oxidoreductase activity	metabolic process	generation of precursor metabolites and energy
-0.13	-0.4611	0.1806	-1.0643	-1.6871	-1.5241	-1.079	-0.82359	-1.06434	0.65251	1935840	WUSTL-Cn-1.1:3300	9	RSQ	XM_572867	1	1	3259499	CNI03300	162.m02869_	phosphoribosylformylglycinamidine synthase (CNI03300)	cytoplasm;; phosphoribosylformylglycinamidine synthase activity;; purine nucleotide biosynthetic process	cell;; cell part	cell part;; intracellular;; intracellular part	catalytic activity	ligase activity	cellular process;; metabolic process	biosynthetic process;; cellular metabolic process;; primary metabolic process
-2.64	-3.4954	-2.8294	-2.3342	-3.731		-2.6237	-2.94228	-2.7347	0.50058	1936218	WUSTL-Cn-1.1:3678	13	RSQ	XM_568468	1	1	3255074	CNM01780	164.m02138_	meiotic recombination-related protein (CNM01780)	condensed nuclear chromosome;; double-stranded DNA binding;; meiosis;; meiotic joint molecule formation;; meiotic recombination;; nucleus;; single-stranded DNA binding	cell;; cell part;; organelle;; organelle part	cell part;; intracellular;; intracellular organelle;; intracellular organelle part;; intracellular part;; membrane-bound organelle;; non-membrane-bound organelle;; organelle part	binding	nucleic acid binding	cellular process;; metabolic process	cell cycle;; cell cycle process;; cellular metabolic process;; macromolecule metabolic process;; primary metabolic process
-2.5532	-3.7135	-3.2476	-2.4145	-4.4888		-3.1624	-3.26332	-3.20499	0.69995	1936224	WUSTL-Cn-1.1:3684	13	RSQ	XM_568285	1	1	3255274	CNM02030	164.m02158_	hypothetical protein (CNM02030)	integral to plasma membrane;; nicotinamide mononucleotide transport	cell;; cell part	cell part;; membrane;; membrane part			establishment of localization;; localization	establishment of localization;; transport
1.3619	2.7228	1.5198	1.4311	1.9845	1.2768	1.3117	1.65836	1.43107	0.48755	1936266	WUSTL-Cn-1.1:3726	5	RSQ	XM_570743	2	1	3257925	CNE00390	167.m03196_	multidrug transporter (CNE00390)	cellular bud tip;; integral to plasma membrane;; multidrug transporter activity;; plasma membrane;; polyamine transport;; response to toxin;; spermidine transmembrane transporter activity;; spermine transmembrane transporter activity;; vacuolar membrane	cell;; cell part;; organelle;; organelle part	cell part;; cellular bud;; intracellular;; intracellular organelle;; intracellular organelle part;; intracellular part;; membrane;; membrane part;; membrane-bound organelle;; organelle membrane;; organelle part;; site of polarized growth	transporter activity	drug transporter activity;; transmembrane transporter activity	establishment of localization;; localization;; response to stimulus	establishment of localization;; response to chemical stimulus;; transport
-2.052	-0.5413	-1.242	-1.7066	-0.6127	-1.626	-1.1685	-1.27843	-1.24195	0.52135	1936272	WUSTL-Cn-1.1:3732	5	RSQ	XM_570764	1	1	3258014	CNE00540	167.m03210_	hypothetical protein (CNE00540)
1.0142	1.1343	1.4184	1.0574	0.703	0.9378	1.1935	1.06551	1.05743	0.20567	1937346	WUSTL-Cn-1.1:4806	6	RSQ	XM_571680	1	1	3258051	CNF03930	180.m00435_	glycogen metabolism-related protein (CNF03930)	cytoplasm;; glycogen metabolic process;; nucleus	cell;; cell part;; organelle	cell part;; intracellular;; intracellular organelle;; intracellular part;; membrane-bound organelle			cellular process;; metabolic process	cellular metabolic process;; generation of precursor metabolites and energy;; macromolecule metabolic process;; primary metabolic process
1.5059	1.3025	1.1502	1.0518	0.8248	1.0339	1.0413	1.13007	1.05182	0.20278	1937394	WUSTL-Cn-1.1:4854	1	RSQ	XM_566467	1	1	3253496	CNA00350	181.m07820_	proteasome regulatory subunit 12 (CNA00350)	endopeptidase activity;; proteasome regulatory particle (sensu Eukaryota);; proteasome regulatory particle, lid subcomplex (sensu Eukaryota);; ubiquitin-dependent protein catabolic process	cell;; cell part;; macromolecular complex	cell part;; intracellular;; intracellular part;; protein complex	catalytic activity	hydrolase activity	cellular process;; metabolic process	catabolic process;; cellular metabolic process;; macromolecule metabolic process;; primary metabolic process
-0.3391	-0.8214	-1.5344		-1.3401	-1.9771	-1.2108	-1.20383	-1.27545	0.51958	1934856	WUSTL-Cn-1.1:2316	14	RSQ	XM_568637	1	1	3255350	CNN01570	183.m01724_	AMP binding protein (CNN01570)	AMP binding;; cytoplasm;; peroxisomal matrix;; peroxisomal membrane	cell;; cell part;; organelle;; organelle part	cell part;; intracellular;; intracellular organelle;; intracellular organelle part;; intracellular part;; membrane;; membrane-bound organelle;; organelle membrane;; organelle part	binding	nucleotide binding
-1.9235	-2.411	-1.4789	-2.4022	-3.1018	-1.5175	-1.5544	-2.05561	-1.92347	0.56467	1935240	WUSTL-Cn-1.1:2700	12	RSQ	XM_568044	4	1	3254968	CNL05050	184.m05029_	hypothetical protein (CNL05050)
-2.0023	-1.2265	-1.5786	-2.3838				-1.79781	-1.79047	0.43576	1935312	WUSTL-Cn-1.1:2772	10	RSQ	XM_567309	1	1	3254198	CNJ00560	185.m02401_	hypothetical protein (CNJ00560)	integral to plasma membrane;; oligopeptide transport;; oligopeptide transporter activity	cell;; cell part	cell part;; membrane;; membrane part	transporter activity	substrate-specific transporter activity	establishment of localization;; localization	establishment of localization;; transport
-2.3673	-2.194	-1.0924	-2.1031	-2.1662	-0.9219	-0.927	-1.68169	-2.10308	0.614	1932918	WUSTL-Cn-1.1:378	4	RSQ	XM_570455	1	1	3257100	CND02070	163.m06166_	hypothetical protein (CND02070)
0.8955	1.2739	1.3557	1.3745	1.5523	1.8539		1.38429	1.3651	0.28889	1934430	WUSTL-Cn-1.1:1890	6	RSQ	XM_571662	1	1	3258203	CNF03580	180.m00426_	hypothetical protein (CNF03580)
0.6445	-3.834	-3.9988	0.5091	-4.472	-3.9088	-4.0299	-2.72713	-3.90877	2.09834	1935966	WUSTL-Cn-1.1:3426	4	RSQ	XM_570365	1	1	3257132	CND00150	163.m03777_	ferric-chelate reductase (CND00150)	ferric-chelate reductase activity;; iron ion transport;; membrane;; plasma membrane	cell;; cell part	cell part;; membrane	catalytic activity	oxidoreductase activity	establishment of localization;; localization	establishment of localization;; transport
-1.2667	-1.1557	-2.4623	-1.6272	-1.7545	-2.5032	-2.5934	-1.90899	-1.75453	0.56198	1932684	WUSTL-Cn-1.1:144	9	RSQ	XM_572603	1	1	3259644	CNI03590	162.m02888_	phosphoenolpyruvate carboxykinase (CNI03590)	cytosol;; gluconeogenesis;; phosphoenolpyruvate carboxykinase (ATP) activity	cell;; cell part	cell part;; intracellular;; intracellular part	catalytic activity	lyase activity	cellular process;; metabolic process	biosynthetic process;; cellular metabolic process;; macromolecule metabolic process;; primary metabolic process
-0.3041	-0.3027	-0.3186	-1.0417	-1.5432	-1.2252	-1.1236	-0.83702	-1.04165	0.47983	1933038	WUSTL-Cn-1.1:498	4	RSQ	XM_570549	1	1	3257016	CND06220	163.m06397_	translation elongation factor 2 (CND06220)	ribosome;; translation elongation factor activity;; translational elongation	cell;; cell part;; macromolecular complex;; organelle	cell part;; intracellular;; intracellular organelle;; intracellular part;; non-membrane-bound organelle;; ribonucleoprotein complex	binding;; translation regulator activity	nucleic acid binding;; translation factor activity, nucleic acid binding	cellular process;; gene expression;; metabolic process	biosynthetic process;; cellular metabolic process;; macromolecule metabolic process;; primary metabolic process;; translation
1.1507	1.1243	0.913	1.3749	0.8919	1.1932	1.0934	1.10591	1.1243	0.15377	1933500	WUSTL-Cn-1.1:960	11	RSQ	XM_567703	1	1	3254690	CNK02300	176.m02365_	hypothetical protein (CNK02300)
-2.1631	-3.5385	-3.7476	-2.3756	-3.8531	-3.4083	-3.4104	-3.2138	-3.41043	0.61899	1933830	WUSTL-Cn-1.1:1290	7	RSQ	XM_572035	2	1	3258643	CNG03480	177.m03340_	succinate dehydrogenase iron-sulfur subunit (CNG03480)	mitochondrial electron transport, succinate to ubiquinone;; mitochondrial respiratory chain complex II;; succinate dehydrogenase (ubiquinone) activity;; tricarboxylic acid cycle	cell;; cell part;; envelope;; macromolecular complex;; organelle;; organelle part	cell part;; intracellular;; intracellular organelle;; intracellular organelle part;; intracellular part;; membrane;; membrane part;; membrane-bound organelle;; organelle envelope;; organelle membrane;; organelle part;; protein complex	catalytic activity	oxidoreductase activity	cellular process;; metabolic process	catabolic process;; cellular metabolic process;; generation of precursor metabolites and energy;; macromolecule metabolic process;; primary metabolic process
1.1134	1.2063	0.9841	1.2428	0.9642	1.0431	1.0267	1.08294	1.04309	0.10023	1934262	WUSTL-Cn-1.1:1722	6	RSQ	XM_571314	1	1	3258106	CNF01860	180.m00087_	proteasome subunit alpha type 4 (CNF01860)	endopeptidase activity;; proteasome core complex (sensu Eukaryota);; ubiquitin-dependent protein catabolic process	cell;; cell part;; macromolecular complex	cell part;; intracellular;; intracellular part;; protein complex	catalytic activity	hydrolase activity	cellular process;; metabolic process	catabolic process;; cellular metabolic process;; macromolecule metabolic process;; primary metabolic process
-0.9684	-1.8521	-1.0691	-1.3358	-2.2098	-0.8518	-1.1562	-1.34904	-1.15618	0.46319	1935006	WUSTL-Cn-1.1:2466	8	RSQ	XM_572365	1	1	3259018	CNH01900	184.m04518_	urease (CNH01900)	pathogenesis;; urea metabolic process;; urease activity			catalytic activity	hydrolase activity	cellular process;; metabolic process;; multi-organism process	cellular metabolic process;; interspecies interaction between organisms;; nitrogen compound metabolic process
1.0531	2.422	0.928	1.7293	2.5593	1.1949	1.1169	1.57193	1.1949	0.62738	1936878	WUSTL-Cn-1.1:4338	7	RSQ	XM_571734	2	1	3258860	CNG00370	177.m03363_	hypothetical protein (CNG00370)
[truncated: 19 more rows]
