# Supplementary material for: Importance of Mitochondria in Survival of Cryptococcus neoformans Under Low Oxygen Conditions and Tolerance to Cobalt Chloride
Source: PLoS Pathog. 2008 Sep 19;4(9):e1000155. doi: 10.1371/journal.ppat.1000155 (PMC2528940; doi:10.1371/journal.ppat.1000155)
Supplement: Table S2 — All statistically significant genes obtained by SAM analysis that were affected by 0.6 mM CoCl2 in wild type. (78 KB XLS) [file ppat.1000155.s002.xls]

## Sheet: mAdb_ranking_retrieval-2.cgi
TABLE S2. All Statistically significant genes obtained by SAM analysis
that were affected by 0.6mM CoCl2 in wild type.
Fold changea	Locus Tag	Descriptionb
-3.80395	CND02630	hypothetical protein (CND02630)
-3.45746	CNA06950	electron carrier (CNA06950)
-3.40159	CNG03480	succinate dehydrogenase iron-sulfur subunit (CNG03480)
-3.3513	CNG03480	succinate dehydrogenase iron-sulfur subunit (CNG03480)
-3.12458	CNJ00140	fumarate reductase (NADH) (CNJ00140)
-2.94931	CNM02030	hypothetical protein (CNM02030)
-2.82404	CNM01780	meiotic recombination-related protein (CNM01780)
-2.80165	CNL05770	hypothetical protein (CNL05770)
-2.77865	CNC03310	hypothetical protein (CNC03310)
-2.69426	CNA04420	oxidoreductase (CNA04420)
-2.62398	CNF01420	hypothetical protein (CNF01420)
-2.47451	CND00150	ferric-chelate reductase (CND00150)
-2.35289	CNL06510	hypothetical protein (CNL06510)
-2.34505	CNA01500	alternative oxidase 1 (CNA01500)
-2.3278	CNM01860	hypothetical protein (CNM01860)
-2.318	CNF01400	hypothetical protein (CNF01400)
-2.28439	CNL06640	phospho-2-dehydro-3-deoxyheptonate aldolase (CNL06640)
-2.27455	CND02080	hypothetical protein (CND02080)
-2.27446	CNB04260	5-aminolevulinate synthase (CNB04260)
-2.19714	CNB02680	glucose transporter (CNB02680)
-2.1412	CNN00270	deacetylase (CNN00270)
-2.1383	CNH02990	sugar transporter (CNH02990)
-2.11845	CNA01370	hypothetical protein (CNA01370)
-2.10505	CNA01680	heterotrimeric G protein alpha subunit B (CNA01680)
-2.0995	CNB01310	NADH-ubiquinone oxidoreductase (CNB01310)
-2.07065	CNF01390	hypothetical protein (CNF01390)
-2.04374	CNC02250	hydroxymethylbilane synthase (CNC02250)
-2.03905	CNK01790	hypothetical protein (CNK01790)
-2.01459	CNB00800	mitochondrial inner membrane protein (CNB00800)
-2.01066	CNL05050	hypothetical protein (CNL05050)
-1.99376	CNF01370	hypothetical protein (CNF01370)
-1.97782	CND01080	copper uptake transporter (CND01080)
-1.97503	CNC06440	inositol-3-phosphate synthase (CNC06440)
-1.97303	CNF01360	hypothetical protein (CNF01360)
-1.9701	CNL06500	hypothetical protein (CNL06500)
-1.95168	CNI00870	haloacid dehalogenase (CNI00870)
-1.94306	CNH03110	hypothetical protein (CNH03110)
-1.92645	CND04070	NADH-ubiquinone oxidoreductase 51 kDa subunit (CND04070)
-1.922	CNK01780	hypothetical protein (CNK01780)
-1.91311	CNL05050	hypothetical protein (CNL05050)
-1.91244	CNC07090	hypothetical protein (CNC07090)
-1.88389	CND02070	hypothetical protein (CND02070)
-1.877	CNB01620	L-lactate dehydrogenase (cytochrome) (CNB01620)
-1.87641	CND02040	4-aminobutyrate transaminase (CND02040)
-1.85797	CNE00960	hypothetical protein (CNE00960)
-1.85385	CNH03100	hypothetical protein (CNH03100)
-1.81282		173_2.seq.123_start:311915_end:312788_strand_-_322
-1.80424	CNA00940	hypothetical protein (CNA00940)
-1.79885	CNA03530	succinate dehydrogenase (ubiquinone) (CNA03530)
-1.79611	CNN01300	hypothetical protein (CNN01300)
-1.7868	CNN02290	hypothetical protein (CNN02290)
-1.7695	CNM02270	hypothetical protein (CNM02270)
-1.7554	CNA07760	hypothetical protein (CNA07760)
-1.7304	CNN02280	hypothetical protein (CNN02280)
-1.70128	CNE02800	hypothetical protein (CNE02800)
-1.6999	CNJ02910	glutamate synthase (NADH) (CNJ02910)
-1.69301	CNM01810	hypothetical protein (CNM01810)
-1.69241	CNI03590	phosphoenolpyruvate carboxykinase (CNI03590)
-1.6878	CNL05860	Succinyl-CoA:3-ketoacid-coenzyme A transferase, putative (CNL05860)
-1.68204	CND02020	hypothetical protein (CND02020)
-1.66216		171_2.seq.087_start:210481_end:211637_strand_-_763
-1.6422	CNF01380	dihydropyrimidinase (CNF01380)
-1.62796	CNI01300	2,4-dichlorophenoxyacetate alpha-ketoglutarate dioxygenase (CNI01300)
-1.6234	CNH01530	dihydroxy-acid dehydratase (CNH01530)
-1.62289	CND05980	nucleoside transporter (CND05980)
-1.62233	CNE03960	hypothetical protein (CNE03960)
-1.62165	CND01070	NADH dehydrogenase (ubiquinone) (CND01070)
-1.6205	CNH03100	hypothetical protein (CNH03100)
-1.60377	CNI01590	manganese superoxide dismutase (CNI01590)
-1.59257	CNJ00560	hypothetical protein (CNJ00560)
-1.58498	CND02060	Aldehyde dehydrogenase (ALDDH) (CND02060)
-1.58386	CNG02960	hypothetical protein (CNG02960)
-1.56458	CNE00260	hypothetical protein (CNE00260)
-1.55651	CNM01770	aconitate hydratase (CNM01770)
-1.55639	CNL06330	purine-cytosine permease (CNL06330)
-1.55612	CNJ03280	tRNA methyltransferase (CNJ03280)
-1.54048	CNH02730	NADH-ubiquinone oxidoreductase (CNH02730)
-1.5396	CND03800	GAMM1 protein (CND03800)
-1.538	CNI03270	succinate dehydrogenase flavoprotein subunit precursor (CNI03270)
-1.52871	CNE04050	iron ion transport-related protein (CNE04050)
-1.52593	CNA03130	anon-23da protein (CNA03130)
-1.48488	CNJ00340	hypothetical protein (CNJ00340)
-1.46287	CND02430	amino acid transporter (CND02430)
-1.44839	CNF03360	NADH-ubiquinone oxidoreductase 30.4 kDa subunit, putative (CNF03360)
-1.43627	CNK00580	homoaconitate hydratase (CNK00580)
-1.43475	CNG02960	hypothetical protein (CNG02960)
-1.43417	CNE03890	cytochrome-c peroxidase (CNE03890)
-1.42616	CNE00540	hypothetical protein (CNE00540)
-1.42329	CNK01210	hypothetical protein (CNK01210)
-1.40171	CND02050	hypothetical protein (CND02050)
-1.39999	CNF00630	electron transporter, transferring electrons within CoQH2-cytochrome c reductase complex C1
-1.3951	CNL06330	purine-cytosine permease (CNL06330)
-1.36689	CNM01030	tricarboxylate carrier (CNM01030)
-1.35469	CNM01400	hypothetical protein (CNM01400)
-1.35133		166_3.seq.170_start:430892_end:431131_strand_-_164
-1.33819	CNK02510	uroporphyrinogen-III synthase (CNK02510)
-1.32593	CNL05060	hypothetical protein (CNL05060)
-1.32295	CND02340	allantoicase (CND02340)
-1.31549	CNF03900	aldehyde dehydrogenase (alddh) (CNF03900)
-1.31005	CNF04120	hypothetical protein (CNF04120)
-1.30658	CNI01560	sterol-binding protein (CNI01560)
-1.30147	CNK02850	hypothetical protein (CNK02850)
-1.28155	CNA05180	hypothetical protein (CNA05180)
-1.27465	CND05960	oxidoreductase (CND05960)
-1.2731	CNA05580	hypothetical protein (CNA05580)
-1.27283	CNF03560	hypothetical protein (CNF03560)
-1.26336	CNC00060	sugar transporter (CNC00060)
-1.24664	CNH01900	urease (CNH01900)
-1.24327	CNC06420	hypothetical protein (CNC06420)
-1.23585	CNN00140	hydrolase (CNN00140)
-1.23358	CNF01660	hypothetical protein (CNF01660)
-1.23333	CNM01490	hypothetical protein (CNM01490)
-1.23066	CNM00060	hypothetical protein (CNM00060)
-1.2247	CNI02050	hypothetical protein (CNI02050)
-1.22351	CNI04200	hypothetical protein (CNI04200)
-1.21816	CNJ00510	hypothetical protein (CNJ00510)
-1.20877	CNI02800	tartrate transporter (CNI02800)
-1.19461	CNA01490	hypothetical protein (CNA01490)
-1.194	CND02090	hypothetical protein (CND02090)
-1.19097	CNI03230	hypothetical protein (CNI03230)
-1.18817	CNG00860	mitochondrial processing peptidase beta subunit, mitochondrial precursor (beta-mpp) C85
-1.1846	CNH01030	NADH dehydrogenase 10.5K chain (CNH01030)
-1.18168	CNL04280	hypothetical protein (CNL04280)
-1.17897	CNH03640	membrane protein (CNH03640)
-1.17306	CNA02580	sorbitol dehydrogenase (CNA02580)
-1.17164	CNH02740	ubiquinol-cytochrome c reductase complex 7.3 kda protein (CNH02740)
-1.16528	CNC03950	hypothetical protein (CNC03950)
-1.15824		171_3.seq.110_start:282188_end:282440_strand_+_96
-1.15742	CND01250	hypothetical protein (CND01250)
-1.15639	CNI01340	oxidoreductase (CNI01340)
-1.15407	CND02620	aconitase (CND02620)
-1.15323	CNC02900	hypothetical protein (CNC02900)
-1.1422	CNJ00690	uracil permease (CNJ00690)
-1.14037	CNB00230	hypothetical protein (CNB00230)
-1.1286	CNL04840	exo-beta-1,3-glucanase (CNL04840)
-1.12146	CND04430	ubiquinol-cytochrome-c reductase (CND04430)
-1.11261	CNA00930	pelota (CNA00930)
-1.10895		166_3.seq.171_start:431742_end:432458_strand_-_533
-1.09678		166_1.seq.007_start:13603_end:14372_strand_-_499
-1.09472	CND02030	Methylmalonate-semialdehyde dehydrogenase [acylating], putative (CND02030)
-1.09436	CNL04840	exo-beta-1,3-glucanase (CNL04840)
-1.09185	CND05970	cytosine deaminase (CND05970)
-1.0838	CNL06340	Catalase A (CNL06340)
-1.07499	CND05990	fungal Zn(2)-Cys(6) binuclear cluster domain-containing protein (CND05990)
-1.0744	CNN00260	sugar transporter (CNN00260)
-1.072	CNA01520	hypothetical protein (CNA01520)
-1.06713	CNA06760	galactose metabolism-related protein (CNA06760)
-1.0625	CNM00800	amino acid transporter (CNM00800)
-1.06174	CNM01490	hypothetical protein (CNM01490)
-1.05846	CNL06320	hypothetical protein (CNL06320)
-1.05386	CNA07330	hypothetical protein (CNA07330)
-1.0426	CNI03710	thiamine biosynthetic bifunctional enzyme (CNI03710)
-1.03614	CND00160	adenylate kinase (CND00160)
-1.03329	CNH00900	hypothetical protein (CNH00900)
-1.02395	CNB00140	hypothetical protein (CNB00140)
-1.02179	CNB03350	multidrug resistance protein fnx1 (CNB03350)
-1.01956	CNK02120	copper ion transporter (CNK02120)
-1.01664		174_1.seq.111_start:285132_end:285554_strand_+_155
-1.01143	CNH02250	hypothetical protein (CNH02250)
-1.01046	CNJ00590	glycogen (starch) synthase (CNJ00590)
-1.00455	CNB02770	hypothetical protein (CNB02770)
-1.00143	CNE05340	hypothetical protein (CNE05340)
-0.996625	CNC03700	UTP-glucose-1-phosphate uridylyltransferase (CNC03700)
-0.98775	CNL04830	hypothetical protein (CNL04830)
-0.987625	CNK00280	phosphoglycerate mutase (CNK00280)
-0.985686	CNE01880	transmembrane transporter Liz1p (CNE01880)
-0.9824	CNI03710	thiamine biosynthetic bifunctional enzyme (CNI03710)
-0.977137	CNA00150	holocytochrome-c synthase (CNA00150)
-0.973237	CNE02310	ubiquinol-cytochrome c reductase iron-sulfur subunit, mitochondrial precursor+C126
-0.972817	CNI03410	iron hydrogenase (CNI03410)
-0.971325	CNH03170	Inositol oxygenase (CNH03170)
-0.96535		175_1.seq.190_start:475608_end:476121_strand_+_320
-0.961917	CNB03920	hypothetical protein (CNB03920)
-0.9541		168_1.seq.072_start:195730_end:196519_strand_-_261
-0.9474	CNC07080	hypothetical protein (CNC07080)
-0.942975	CNA05520	hypothetical protein (CNA05520)
-0.9429		167_1.seq.172_start:460594_end:461604_strand_-_778
-0.942475	CNL04470	ubiquinol-cytochrome C reductase complex core protein 2 precursor (CNL04470)
-0.938937	CND03490	chitin deacetylase-like mannoprotein MP98 (CND03490)
-0.935275	CNA01810	hypothetical protein (CNA01810)
-0.928371	CND03480	hypothetical protein (CND03480)
-0.927063	CNA05520	hypothetical protein (CNA05520)
-0.925975	CNJ01840	lactonohydrolase (CNJ01840)
-0.9233	CNC01170	hypothetical protein (CNC01170)
-0.921288	CNF00650	pyruvate carboxylase (CNF00650)
-0.916512	CNM00060	hypothetical protein (CNM00060)
-0.91332	CNG01190	hypothetical protein (CNG01190)
-0.911687	CNA07130	succinate-semialdehyde dehydrogenase [NAD(P)+], putative (CNA07130)
-0.907143	CNH03630	hypothetical protein (CNH03630)
-0.904675	CND01200	homocitrate synthase (CND01200)
-0.902443	CNN01570	AMP binding protein (CNN01570)
-0.901262	CNE01880	transmembrane transporter Liz1p (CNE01880)
-0.89725	CNC03580	hexose transport-related protein (CNC03580)
-0.8866	CNE00710	mannitol-1-phosphate dehydrogenase (CNE00710)
-0.88158	CND00370	transcription factor (CND00370)
-0.881112	CNN01260	plasma membrane H(+)-ATPase 1 (CNN01260)
-0.880838	CNG00300	L10e protein (CNG00300)
-0.879575	CNE01410	hypothetical protein (CNE01410)
-0.878363	CNM01880	hypothetical protein (CNM01880)
-0.874838	CNN02400	cytoplasm protein (CNN02400)
-0.874075	CNF00330	gamma-aminobutyric acid transporter (CNF00330)
-0.8732	CNF00970	cytochrome c heme lyase (cchl) (CNF00970)
-0.870687	CNF01650	40s ribosomal protein s10 (CNF01650)
-0.869613	CNG01490	transaminase (CNG01490)
-0.86825		162_2.seq.099_start:237732_end:239701_strand_+_758
-0.868138	CNF04150	ribosomal protein S2 (CNF04150)
-0.86675	CNE01410	hypothetical protein (CNE01410)
-0.864587	CNC01240	hypothetical protein (CNC01240)
-0.861225	CNM00380	hypothetical protein (CNM00380)
-0.860487	CNF01410	hypothetical protein (CNF01410)
-0.859287	CND00530	urea transporter (CND00530)
-0.856012	CNA06560	Urease accessory protein ureG (CNA06560)
-0.850671	CNA00680	vacuole protein (CNA00680)
-0.8504		171_1.seq.085_start:231768_end:232348_strand_+_7
-0.849588	CNE03920	60s ribosomal protein l1-a (l10a) (CNE03920)
-0.849463	CNL05500	sulfite reductase (CNL05500)
-0.849038	CNI01600	pre-mRNA splicing factor (CNI01600)
-0.8485	CNG03640	DNA-(apurinic or apyrimidinic site) lyase (CNG03640)
-0.84465	CNN00300	hypothetical protein (CNN00300)
-0.83915	CND02450	dihydrolipoyllysine-residue acetyltransferase (CND02450)
-0.834875	CND03870	hypothetical protein (CND03870)
-0.832275	CNH02050	hypothetical protein (CNH02050)
-0.829462	CNI02590	hypothetical protein (CNI02590)
-0.82635	CNA06350	PRCDNA35 (CNA06350)
-0.825838	CNH02040	ribosomal protein L4 (CNH02040)
-0.823371	CNC06940	structural constituent of ribosome (CNC06940)
-0.817788	CND01860	phospholipid transporter (CND01860)
-0.816933	CNM00600	galactose metabolism-related protein (CNM00600)
-0.816762	CNG04240	hexose transport-related protein (CNG04240)
-0.816738	CNM01900	hypothetical protein (CNM01900)
-0.81435	CNF03970	biotin synthase (CNF03970)
-0.812625	CND05910	hypothetical protein (CND05910)
-0.81225	CNK02900	ribosomal protein 22 of the small subunit (CNK02900)
-0.810975	CNF03180	hypothetical protein (CNF03180)
-0.810925	CND00530	urea transporter (CND00530)
-0.808538	CND00740	allantoinase (CND00740)
-0.808225	CND03050	hypothetical protein (CND03050)
-0.806837	CNC02910	hypothetical protein (CNC02910)
-0.805588	CNM00610	galactokinase (CNM00610)
-0.803438	CNK02910	aryl-alcohol dehydrogenase (CNK02910)
-0.803113	CNJ00700	hypothetical protein (CNJ00700)
-0.802925	CNB01020	mandelate racemase/muconate lactonizing enzyme, putative (CNB01020)
-0.791125	CNC01240	hypothetical protein (CNC01240)
-0.78985	CNC06490	Rho GTPase activator (CNC06490)
-0.788813	CNF01410	hypothetical protein (CNF01410)
-0.788162	CNL05510	hypothetical protein (CNL05510)
-0.7863	CNA03810	1,4-alpha-glucan branching enzyme (CNA03810)
-0.786057		163_4.seq.083_start:238467_end:239375_strand_+_24
-0.7828	CNF00330	gamma-aminobutyric acid transporter (CNF00330)
-0.780925	CNG01900	iron ion homeostasis-related protein (CNG01900)
-0.779813	CNK03170	transaldolase (CNK03170)
-0.7787	CNE04910	hypothetical protein (CNE04910)
-0.775563	CNA02870	hypothetical protein (CNA02870)
-0.775062	CNH03150	L-mandelate dehydrogenase (CNH03150)
-0.772837	CNI02030	aspartate kinase (CNI02030)
-0.771487	CNL05080	hypothetical protein (CNL05080)
-0.769686	CNJ00390	3-methyl-2-oxobutanoate hydroxymethyltransferase, putative (CNJ00390)
-0.769388	CNA06190	hypothetical protein (CNA06190)
-0.769275	CNG00500	hypothetical protein (CNG00500)
-0.76895		176_2.seq.135_start:352521_end:353403_strand_+_96
-0.767575	CNG01980	carrier protein ymc2, mitochondrial precursor (CNG01980)
-0.762475	CNI04340	40S ribosomal protein S0 (CNI04340)
-0.761167	CNE04750	hypothetical protein (CNE04750)
-0.761114	CNA02040	ferric reductase transmembrane component (CNA02040)
-0.76105	CND00740	allantoinase (CND00740)
-0.758414	CNJ00920	Rab family GTP-binding protein (CNJ00920)
-0.7574	CNI03610	lactoylglutathione lyase (CNI03610)
-0.757375	CND03460	hypothetical protein (CND03460)
-0.754325	CNE01520	hypothetical protein (CNE01520)
-0.75105	CNF00210	hypothetical protein (CNF00210)
-0.7494	CNK03240	cytochrome c oxidase subunit V (CNK03240)
-0.745775	CNH02050	hypothetical protein (CNH02050)
-0.745287	CNF01060	hypothetical protein (CNF01060)
-0.745257	CNF01310	Cytochrome P450 (CNF01310)
-0.744563	CNB04160	hypothetical protein (CNB04160)
-0.740125	CNG00530	hypothetical protein (CNG00530)
-0.739275	CNK00570	hypothetical protein (CNK00570)
-0.73895	CNH03410	transcription cofactor (CNH03410)
-0.7389	CNC05110	hypothetical protein (CNC05110)
-0.7362	CNF00210	hypothetical protein (CNF00210)
-0.734413	CNF00330	gamma-aminobutyric acid transporter (CNF00330)
-0.73175	CNA07240	CAP64 gene product - related (CNA07240)
-0.730263	CNC05870	hypothetical protein (CNC05870)
-0.726938	CNJ02210	spermine transporter (CNJ02210)
-0.72535	CNA00250	60s ribosomal protein l9 (CNA00250)
-0.725187	CNE00400	hypothetical protein (CNE00400)
-0.716488	CND04960	hypothetical protein (CND04960)
-0.714475	CNI01120	40S ribosomal protein S7 (CNI01120)
-0.712237	CNI02370	mannose-6-phosphate isomerase (CNI02370)
-0.710987	CNC05360	60s ribosomal protein l5-b (CNC05360)
-0.710625	CNC02720	hypothetical protein (CNC02720)
-0.71	CNM00770	hypothetical protein (CNM00770)
-0.707275	CNJ01660	hypothetical protein (CNJ01660)
-0.706562	CNB01930	hypothetical protein (CNB01930)
-0.704937	CNH00470	hypothetical protein (CNH00470)
-0.7045		162_1.seq.152_start:380155_end:380555_strand_-_215
-0.704414	CNH02920	hypothetical protein (CNH02920)
-0.702586	CNF02680	hypothetical protein (CNF02680)
-0.701462		170_4.seq.168_start:467201_end:470852_strand_+_598
-0.700738	CNN01720	60s ribosomal protein l17 (CNN01720)
-0.700562	CNJ02260	ribosomal protein (CNJ02260)
-0.699863	CNA06600	hypothetical protein (CNA06600)
-0.697738	CNG00130	phosphomethylpyrimidine kinase (CNG00130)
-0.696775	CND04410	acyl carrier protein (acp) (CND04410)
-0.69655	CNF03950	myo-inositol oxygenase (CNF03950)
-0.6942	CND00350	low-affinity zinc ion transporter (CND00350)
-0.693488	CNL04780	carbonic anhydrase protein (CNL04780)
-0.691825	CNB01660	hypothetical protein (CNB01660)
-0.691225	CNB00520	hypothetical protein (CNB00520)
-0.690963	CNC01940	monosaccharide transporter (CNC01940)
-0.689067	CNE02920	hypothetical protein (CNE02920)
-0.685875	CNM01020	ribosomal protein L13 (CNM01020)
-0.6843	CNG04310	UDP-glucose,sterol transferase (CNG04310)
-0.683367		164_1.seq.073_start:193610_end:193837_strand_+_5
-0.681163		171_4.seq.029_start:57290_end:57842_strand_-_34
-0.68105	CNF00330	gamma-aminobutyric acid transporter (CNF00330)
-0.680312	CNN00990	hydrolase (CNN00990)
-0.67925	CNN01470	hypothetical protein (CNN01470)
-0.67865	CNJ01900	cytoplasm protein (CNJ01900)
-0.678013	CNC02080	hypothetical protein (CNC02080)
-0.674713	CNJ01920	Ras2 (CNJ01920)
-0.673388	CNA06600	hypothetical protein (CNA06600)
-0.669025	CNK02240	large subunit ribosomal protein L3 (CNK02240)
-0.669025	CNA04790	hypothetical protein (CNA04790)
-0.667875	CNG01350	hypothetical protein (CNG01350)
-0.667125	CNA06020	acetylornithine transaminase (CNA06020)
-0.667112	CNL03960	hypothetical protein (CNL03960)
-0.666663	CNB04050	glucose-6-phosphate isomerase (CNB04050)
-0.665986	CNF04890	hypothetical protein (CNF04890)
-0.665362	CNA01060	ribosomal protein S3 (CNA01060)
-0.664763	CNA02260	8-amino-7-oxononanoatesynthase (CNA02260)
-0.662663	CNM02320	structural constituent of ribosome (CNM02320)
-0.66255	CNE03930	hypothetical protein (CNE03930)
-0.661388	CND02780	40s ribosomal protein s6-b (CND02780)
-0.660937	CNA05140	hypothetical protein (CNA05140)
-0.660212	CNH01270	cytoplasm protein (CNH01270)
-0.6601	CND00700	argininosuccinate synthase (CND00700)
-0.657675	CND02830	nitrogen metabolism-related protein (CND02830)
-0.656057		177_2.seq.042_start:117353_end:118199_strand_-_491
-0.65525	CNL05990	hypothetical protein (CNL05990)
-0.653733	CNG03510	RNA lariat debranching enzyme (CNG03510)
-0.653325	CNC01670	hypothetical protein (CNC01670)
-0.651767	CNC04640	hypothetical protein (CNC04640)
-0.650062	CNM01420	long-chain fatty acid transporter (CNM01420)
-0.650038	CNF03240	hypothetical protein (CNF03240)
-0.648787	CNC00350	ribosomal protein (CNC00350)
-0.647125	CNI02420	uricase (Urate oxidase) (CNI02420)
-0.645763	CNF02180	acetyl-CoA carboxylase (CNF02180)
-0.645725	CNG04200	alpha-amylase (CNG04200)
-0.64275	CNC04570	hypothetical protein (CNC04570)
-0.639587	CNJ03160	hypothetical protein (CNJ03160)
-0.638557	CNK01400	pyridoxine metabolism-related protein (CNK01400)
-0.637537	CNN01260	plasma membrane H(+)-ATPase 1 (CNN01260)
-0.6354	CNH01830	arylformamidase (CNH01830)
-0.63326	CNL05010	GabA permease (CNL05010)
-0.631675	CNA03110	hypothetical protein (CNA03110)
-0.630687	CNK03240	cytochrome c oxidase subunit V (CNK03240)
-0.630387	CNF04430	antiphagocytic protein (CNF04430)
-0.630012	CNM00390	hypothetical protein (CNM00390)
-0.629212	CNH03460	coenzyme A transporter (CNH03460)
-0.628387	CNC00420	hypothetical protein (CNC00420)
-0.6282	CNL05470	alanine-glyoxylate transaminase (CNL05470)
-0.62745		164_2.seq.095_start:274968_end:275644_strand_-_247
-0.62555	CNE03810	hypothetical protein (CNE03810)
-0.621825	CNA06650	hypothetical protein (CNA06650)
-0.621713	CNF04350	hypothetical protein (CNF04350)
-0.619463	CNA06650	hypothetical protein (CNA06650)
-0.616	CNA03880	hypothetical protein (CNA03880)
-0.615962	CNA02270	3-isopropylmalate dehydratase (CNA02270)
-0.614788	CNK01050	phosphogluconate dehydrogenase (decarboxylating), putative (CNK01050)
-0.614463	CNA02570	acetolactate synthase (CNA02570)
-0.61338	CNA00020	hypothetical protein (CNA00020)
-0.61315		167_1.seq.057_start:144970_end:146533_strand_+_722
-0.612537	CNC02160	glycerol-3-phosphate O-acyltransferase (CNC02160)
-0.6122	CND05280	hypothetical protein (CND05280)
-0.610925	CNL04690	membrane fraction protein (CNL04690)
-0.610833		171_1.seq.084_start:230430_end:230705_strand_+_58
-0.610175	CNJ01560	60s ribosomal protein l20 (yl17) (CNJ01560)
-0.6095	CNM01710	(R,R)-butanediol dehydrogenase (CNM01710)
-0.609475	CNA07740	acetate--CoA ligase (CNA07740)
-0.608267	CNN00590	hypothetical protein (CNN00590)
-0.606067	CNG02950	hypothetical protein (CNG02950)
-0.603825	CNH00790	Endoglucanase E-4 precursor (CNH00790)
-0.60285	CNH02030	cytochrome b5 (CNH02030)
-0.60245		164_2.seq.080_start:233235_end:235391_strand_+_932
-0.600667	CNA05800	amino acid transporter (CNA05800)
-0.599263	CNM01180	hypothetical protein (CNM01180)
-0.598483	CNN00580	hypothetical protein (CNN00580)
-0.597838	CNB04880	40s ribosomal protein s3ae-a (s1-a) (CNB04880)
-0.596838	CNB00300	fructose-bisphosphate aldolase (CNB00300)
-0.59625	CNE03210	hypothetical protein (CNE03210)
-0.5953	CNE00130	hypothetical protein (CNE00130)
-0.594463	CNB04330	galactokinase (CNB04330)
-0.593938	CNK01230	hypothetical protein (CNK01230)
-0.592557	CND05570	hypothetical protein (CND05570)
-0.59155	CNB01440	CAP64 gene product - related (CNB01440)
-0.587575	CNK02040	hypothetical protein (CNK02040)
-0.584812	CNA07540	88 kDa immunoreactive mannoprotein MP88 (CNA07540)
-0.583671	CNF04480	membrane transporter (CNF04480)
-0.583538	CNK01540	hypothetical protein (CNK01540)
-0.580838	CNC04150	family II 2-keto-3-deoxy-D-arabino-heptulosonate aldolase (CNC04150)
-0.5805	CNA03880	hypothetical protein (CNA03880)
-0.579175	CNF04450	pyruvate dehydrogenase e1 component alpha subunit, mitochondrial precursor+C131
-0.579075	CNH03220	hypothetical protein (CNH03220)
-0.575375	CNE04820	hypothetical protein (CNE04820)
-0.57375		166_1.seq.090_start:239983_end:241111_strand_+_184
-0.573137	CNM02550	hypothetical protein (CNM02550)
-0.572963	CNC04810	pantothenate kinase (CNC04810)
-0.572386		186.m03467_|||hypothetical_protein||chr_2|chr2|186_352
-0.569438	CNA01450	hypothetical protein (CNA01450)
-0.567775	CNJ03090	Glycogen debranching enzyme (CNJ03090)
-0.567412	CNA06410	carboxymethylenebutenolidase (CNA06410)
-0.5667	CNK02430	hypothetical protein (CNK02430)
-0.562338	CNH02450	1-pyrroline-5-carboxylate dehydrogenase (CNH02450)
-0.561438	CNL04890	cytochrome c oxidase polypeptide iv, mitochondrial precursor (CNL04890)
-0.559063	CNG02560	UDP-glucuronic acid decarboxylase Uxs1p (CNG02560)
-0.558225	CNA00030	cation transporter (CNA00030)
-0.558037	CNH00370	beta-glucosidase (CNH00370)
-0.557763	CNH02430	hypothetical protein (CNH02430)
-0.5565	CNF01610	chitin synthase-related (CNF01610)
-0.5558	CNC03630	hypothetical protein (CNC03630)
-0.553438	CNC04680	threonine aldolase (CNC04680)
-0.553212	CNC03080	pyruvate kinase (CNC03080)
-0.5529	CNN00130	hypothetical protein (CNN00130)
-0.552671	CNM00270	hypothetical protein (CNM00270)
-0.552657	CNB02130	hypothetical protein (CNB02130)
-0.55255	CNL04930	hypothetical protein (CNL04930)
-0.552225	CNN00980	hypothetical protein (CNN00980)
-0.552063	CNH01980	hypothetical protein (CNH01980)
-0.55	CND05570	hypothetical protein (CND05570)
-0.549663	CNB05720	hypothetical protein (CNB05720)
-0.5488	CNL03670	hypothetical protein (CNL03670)
-0.547857	CNA04370	glutamate-ammonia ligase (CNA04370)
-0.547837	CNG00840	pyruvate dehydrogenase protein x component, mitochondrial precursor (CNG00840)
-0.5476	CNN01290	hypothetical protein (CNN01290)
-0.54695		168_1.seq.010_start:30799_end:32277_strand_-_576
-0.546663	CNC03930	hypothetical protein (CNC03930)
-0.545112	CNG00840	pyruvate dehydrogenase protein x component, mitochondrial precursor (CNG00840)
-0.544288		175_1.seq.160_start:404051_end:405232_strand_+_279
-0.54355	CNN02290	hypothetical protein (CNN02290)
-0.541417	CNB00220	fructosyl amino acid oxidase (CNB00220)
-0.538987	CNC06640	hypothetical protein (CNC06640)
-0.538957	CNB04270	hypothetical protein (CNB04270)
-0.53862	CNI02740	hypothetical protein (CNI02740)
-0.538338	CNN01030	inorganic phosphate transporter (CNN01030)
-0.537512	CNJ00180	nucleoside-diphosphate kinase (CNJ00180)
-0.537188	CNA06420	hypothetical protein (CNA06420)
-0.537143	CNA01820	transcriptional activator (CNA01820)
-0.53705	CNA05600	catalase A (CNA05600)
-0.5367	CNC03080	pyruvate kinase (CNC03080)
-0.53668	CNH01560	hypothetical protein (CNH01560)
-0.53595	CNI03480	Voltage-gated potassium channel beta-2 subunit, putative (CNI03480)
-0.534887	CNL06520	hypothetical protein (CNL06520)
-0.5343	CND06290	saccharopine dehydrogenase (NAD+, L-lysine-forming), putative (CND06290)
-0.5342	CNH01520	2-isopropylmalate synthase (CNH01520)
-0.5329		174_2.seq.172_start:453970_end:454668_strand_+_210
-0.532737	CNA07100	hypothetical protein (CNA07100)
-0.532288	CNC00910	hypothetical protein (CNC00910)
-0.531238	CNA06870	Glutamine synthetase (CNA06870)
-0.531067	CNG00910	hypothetical protein (CNG00910)
-0.529863	CNB01440	CAP64 gene product - related (CNB01440)
-0.5298		166_2.seq.131_start:348072_end:352276_strand_-_182
-0.52415	CNE01480	phospholipase D (CNE01480)
-0.52285	CNA02010	hypothetical protein (CNA02010)
-0.522262	CNB03470	hypothetical protein (CNB03470)
-0.522062	CNF04500	hypothetical protein (CNF04500)
-0.520333	CNH02360	hypothetical protein (CNH02360)
-0.513414	CNN01460	acetolactate synthase (CNN01460)
-0.5132	CNL04670	hypothetical protein (CNL04670)
-0.51185	CND03580	chitin deacetylase (CND03580)
-0.511238	CNB03440	hypothetical protein (CNB03440)
-0.510363	CNA08190	hypothetical protein (CNA08190)
-0.509133		171_2.seq.133_start:345492_end:345774_strand_+_60
-0.509114	CNF03170	hypothetical protein (CNF03170)
-0.50855	CNA05540	hypothetical protein (CNA05520)
-0.508525	CNH00360	hypothetical protein (CNH00360)
-0.507875	CNC05270	YHM1 (CNC05270)
-0.50755	CNA01530	glutamate biosynthesis-related protein (CNA01530)
-0.5069	CNA01640	glutamate carboxypeptidase protein (CNA01640)
-0.506125	CNF01880	hypothetical protein (CNF01880)
-0.505575	CNC05530	cytoplasm protein (CNC05530)
-0.5047	CNK02490	hypothetical protein (CNK02490)
-0.503938	CNA04780	carnitine/acyl carnitine carrier (CNA04780)
-0.49895	CNF02830	hypothetical protein (CNF02830)
-0.498167	CNM00620	galactose-1-phosphate uridylyltransferase (CNM00620)
-0.497912	CND05320	hypothetical protein (CND05320)
-0.494475	CNK01250	hypothetical protein (CNK01250)
-0.4907	CNB01580	hypothetical protein (CNB01580)
-0.49025	CNE00120	sugar transporter (CNE00120)
-0.488588	CNC05530	cytoplasm protein (CNC05530)
-0.488337	CND01050	carbamoyl-phosphate synthase (glutamine-hydrolyzing), putative (CND01050)
-0.48725	CNB00470	hypothetical protein (CNB00470)
-0.48444	CNC01180	Rossman fold oxidoreductase (CNC01180)
-0.484337	CNI03720	hypothetical protein (CNI03720)
-0.483525	CNB00290	hypothetical protein (CNB00290)
-0.4834	CNM02390	hypothetical protein (CNM02390)
-0.483075		168_1.seq.003_start:6882_end:7362_strand_-_23
-0.482525	CNM01390	hypothetical protein (CNM01390)
-0.48245	CNJ00550	hypothetical protein (CNJ00550)
-0.48005	CNI00970	DNA helicase (CNI00970)
-0.478425	CNE01480	phospholipase D (CNE01480)
-0.474733	CNA00820	hypothetical protein (CNA00820)
-0.47395	CNA00450	hypothetical protein (CNA00450)
-0.4737	CNA01800	hypothetical protein (CNA01800)
-0.471137	CNI03080	cell wall organization and biogenesis-related protein, putative (CNI03080)
-0.468913	CNH03570	hypothetical protein (CNH03570)
-0.46855	CNB01320	hypothetical protein (CNB01320)
-0.46775	CNH01980	hypothetical protein (CNH01980)
-0.467725	CNG00290	hypothetical protein (CNG00290)
-0.465187	CNF02490	hypothetical protein (CNF02490)
-0.464212	CNA05540	hypothetical protein (CNA05540)
-0.463537	CNA02540	hypothetical protein (CNA02540)
-0.46305	CNK02560	hypothetical protein (CNK02560)
-0.462825	CNA01800	hypothetical protein (CNA01800)
-0.45898	CNC02060	histone deacetylase 1-1 (hd1) (CNC02060)
-0.4556	CNE04900	hypothetical protein (CNE04900)
-0.4504	CND01010	hypothetical protein (CND01010)
-0.45005		176_2.seq.116_start:294269_end:294884_strand_+_185
-0.449075	CNE03480	Alpha-amylase precursor (CNE03480)
-0.448387	CNI03950	hypothetical protein (CNI03950)
-0.445067		173_2.seq.070_start:166798_end:167135_strand_+_105
-0.445025	CND00240	adenosylhomocysteinase (CND00240)
-0.4448	CNE01220	hypothetical protein (CNE01220)
-0.439437	CNH02280	hypothetical protein (CNH02280)
-0.43934	CND00470	hypothetical protein (CND00470)
-0.4367		177_3.seq.060_start:162908_end:163698_strand_+_445
-0.434787	CNM01890	hypothetical protein (CNM01890)
-0.434	CNC00450	hypothetical protein (CNC00450)
-0.432212	CNM01090	hypothetical protein (CNM01090)
-0.431663	CNK02400	hypothetical protein (CNK02400)
-0.431237	CNA05540	hypothetical protein (CNA05540)
-0.431088	CNA05540	hypothetical protein (CNA05540)
-0.4292	CNI02040	dihydrodipicolinate synthase (CNI02040)
-0.428343	CNN00860	alcohol dehydrogenase (CNN00860)
-0.42065	CNC03860	adrenoleukodystrophy protein (CNC03860)
-0.4164	CNB04690	hypothetical protein (CNB04690)
-0.39685	CNC03600	hypothetical protein (CNC03600)
-0.396675	CND05840	dihydrolipoyl dehydrogenase (CND05840)
-0.39595	CNA00210	hypothetical protein (CNA00210)
-0.393813	CNG03500	hypothetical protein (CNG03500)
-0.3883	CNK01730	hypothetical protein (CNK01730)
-0.3824		177_2.seq.138_start:349842_end:350033_strand_+_29
-0.363	CNA05620	hypothetical protein (CNA05620)
-0.358767	CND04570	hypothetical protein (CND04570)
-0.3391	CND00490	hypothetical protein (CND00490)
0.40065	CND06420	hypothetical protein (CND06420)
0.410575	CNF03520	hypothetical protein (CNF03520)
0.413562	CNA03290	hypothetical protein (CNA03290)
0.41375	CNB05080	transaldolase (CNB05080)
0.41745		171_4.seq.011_start:19453_end:20408_strand_-_688
0.420767	CND05620	hypothetical protein (CND05620)
0.423075	CNC02770	hypothetical protein (CNC02770)
0.430387	CNH02150	hypothetical protein (CNH02150)
0.432567	CNC06380	S-adenosylmethionine-dependent methyltransferase, putative (CNC06380)
0.432583	CNN01780	extragenic suppressor of bimD6 mutation (CNN01780)
0.439775	CNF04090	MSF transporter (CNF04090)
0.446233	CNK00650	hypothetical protein (CNK00650)
0.447562	CNN00950	hypothetical protein (CNN00950)
0.449375	CNF00010	hypothetical protein (CNF00010)
0.4524	CND04720	hypothetical protein (CND04720)
0.452557	CNI04170	DNA ligase (CNI04170)
0.453083	CNA04620	hypothetical protein (CNA04620)
0.45675	CNL06090	hypothetical protein (CNL06090)
0.460871	CNF03780	malate dehydrogenase (CNF03780)
0.464012	CNA01850	alcohol dehydrogenase (CNA01850)
0.467263	CNE00330	hypothetical protein (CNE00330)
0.4679	CNL04230	nucleus protein (CNL04230)
0.470825	CNI02340	hypothetical protein (CNI02340)
0.4718	CNK01940	hypothetical protein (CNK01940)
0.472025	CNA04610	isocitrate dehydrogenase (CNA04610)
0.473143	CNI03120	hypothetical protein (CNI03120)
0.473743	CNJ02480	deoxyhypusine synthase (CNJ02480)
0.4739	CNB05090	CHL1 helicase (CNB05090)
0.4772	CND01370	hypothetical protein (CND01370)
0.479687	CNC06650	hypothetical protein (CNC06650)
0.479712	CNI02340	hypothetical protein (CNI02340)
0.48135	CNE00850	flavin-containing monooxygenase (CNE00850)
0.48135		163_2.seq.157_start:408985_end:409573_strand_+_227
0.484075	CNA01690	carboxyl-terminal proteinase (CNA01690)
0.484538	CNG03280	glucose-6-phosphate 1-dehydrogenase (CNG03280)
0.4856	CNK03450	tartrate transporter (CNK03450)
0.491357	CNB05450	rRNA processing-related protein (CNB05450)
0.49194	CNG01570	hypothetical protein (CNG01570)
0.49545	CNE04520	hypothetical protein (CNE04520)
0.499017	CNI04130	acyl-CoA thioesterase (CNI04130)
0.499113	CNA03820	G1 phase of mitotic cell cycle-related protein, putative (CNA03820)
0.499238	CNB05460	Selenoprotein W (CNB05460)
0.502012	CNH03360	metallochaperone (CNH03360)
0.5028	CNH02960	L-arabinitol 4-dehydrogenase (CNH02960)
0.503062	CNK01940	hypothetical protein (CNK01940)
0.5035	CND03160	long-chain fatty acid transporter (CND03160)
0.504267	CNL05540	hypothetical protein (CNL05540)
0.50535	CNE03780	hypothetical protein (CNE03780)
0.50675		174_2.seq.155_start:415630_end:417541_strand_-_634
0.508871	CNE04340	hypothetical protein (CNE04340)
0.510325	CNE02190	ribosome biogenesis and assembly-related protein, putative (CNE02190)
0.510829	CNG03300	2-nitropropane dioxygenase (CNG03300)
0.510829	CNC05010	protein-glutamine gamma-glutamyltransferase (CNC05010)
0.512183	CNG00250	intracellular transporter (CNG00250)
0.514637	CNF04700	hypothetical protein (CNF04700)
0.5149	CNC02740	hypothetical protein (CNC02740)
0.515938	CNI00680	hypothetical protein (CNI00680)
0.522975	CNA02970	hypothetical protein (CNA02970)
0.52372	CND03500	arginase (CND03500)
0.524625	CNL05710	insulin degrading enzyme (CNL05710)
0.526333	CNI02810	hypothetical protein (CNI02810)
0.527033	CND05000	hypothetical protein (CND05000)
0.5272	CNN00790	hypothetical protein (CNN00790)
0.532438	CNM01070	hypothetical protein (CNM01070)
0.53275	CNH03430	hypothetical protein (CNH03430)
0.533138	CNK00360	autophagy-related protein (CNK00360)
0.5336	CNB05370	hypothetical protein (CNB05370)
0.533963	CNE03340	hypothetical protein (CNE03340)
0.534	CNG00750	64 kDa mitochondrial NADH dehydrogenase (CNG00750)
0.5343	CNL04350	ER to Golgi transport-related protein (CNL04350)
0.534837	CND01600	hypothetical protein (CND01600)
0.535257	CNH03320	oxidoreductase (CNH03320)
0.537138	CNF04290	hypothetical protein (CNF04290)
0.537533	CNC05510	hypothetical protein (CNC05510)
0.542533	CNK00800	hypothetical protein (CNK00800)
0.544188	CND00380	glucosidase (CND00380)
0.545657	CNJ01750	mannose-6-phosphate isomerase (CNJ01750)
0.546438	CNJ01870	mitochondrion protein (CNJ01870)
0.54776	CNK02290	hypothetical protein (CNK02290)
0.550787	CNC01320	hypothetical protein (CNC01320)
0.5526	CND02520	lanosterol synthase (CND02520)
0.5537	CNE05290	hypothetical protein (CNE05290)
0.554638	CNH02600	hypothetical protein (CNH02600)
0.555771	CNF01000	endopeptidase (CNF01000)
0.557186	CNB04040	hypothetical protein (CNB04040)
0.557937	CNJ02310	hypothetical protein (CNJ02310)
0.55832		175_2.seq.064_start:157085_end:158189_strand_-_7
0.5597	CNB03230	sphingosine hydroxylase (CNB03230)
0.56105	CNF03860	mitochondrion protein (CNF03860)
0.5621	CNA04350	hypothetical protein (CNA04350)
0.562125	CNB01400	hypothetical protein (CNB01400)
0.563	CNA07410	hypothetical protein (CNA07410)
0.5637	CNB00810	hypothetical protein (CNB00810)
0.5712	CNJ03390	hypothetical protein (CNJ03390)
0.573137	CNA05290	IDN3-B (CNA05290)
0.573237	CNH02490	cytoplasm protein (CNH02490)
0.574488	CNC02870	hypothetical protein (CNC02870)
0.576638	CNL05710	insulin degrading enzyme (CNL05710)
0.578475	CNA07730	multidrug resistance protein 1 (CNA07730)
0.580213	CNA05690	hypothetical protein (CNA05690)
0.58075	CNH02000	hypothetical protein (CNH02000)
0.583313	CNA08290	C-8 sterol isomerase (CNA08290)
0.583925	CNC02870	hypothetical protein (CNC02870)
0.587	CNE00050	hypothetical protein (CNE00050)
0.588638	CNJ01730	hypothetical protein (CNJ01730)
0.5911	CND02110	hypothetical protein (CND02110)
0.591967	CNB02530	hypothetical protein (CNB02530)
0.592688	CNK01330	calcium ion transporter (CNK01330)
0.595063	CNE01840	general amidase (CNE01840)
0.598537	CNE01300	hypothetical protein (CNE01300)
0.600683	CNC03400	hypothetical protein (CNC03400)
0.601087	CNA06990	recombinase (CNA06990)
0.604257	CNF02570	hypothetical protein (CNF02570)
0.605437	CND05870	hypothetical protein (CND05870)
0.605537	CNE04630	DNA binding protein (CNE04630)
0.606587	CNB00100	hypothetical protein (CNB00100)
0.609275	CNE05330	hypothetical protein (CNE05330)
0.6102	CNA02920	protein-vacuolar targeting-related protein (CNA02920)
0.6103	CNI01360	hypothetical protein (CNI01360)
0.613475	CNJ00500	hypothetical protein (CNJ00500)
0.613812	CNH00440	hypothetical protein (CNH00440)
0.613962	CNA03970	hypothetical protein (CNA03970)
0.614775	CNJ01090	xylitol dehydrogenase (CNJ01090)
0.615	CNJ01190	acyl-CoA dehydrogenase (CNJ01190)
0.615387	CNM02460	hypothetical protein (CNM02460)
0.615825	CNB01920	iron ion transporter (CNB01920)
0.61755	CNJ01820	hypothetical protein (CNJ01820)
0.6183	CNM02460	hypothetical protein (CNM02460)
0.6213	CNJ01540	hypothetical protein (CNJ01540)
0.623537	CNK02200	hypothetical protein (CNK02200)
0.6236	CNE00990	ubiquinone biosynthesis-related protein (CNE00990)
0.623975	CNE01330	hypothetical protein (CNE01330)
0.6265	CNE00440	carrier (CNE00440)
0.62775	CNG00650	hypothetical protein (CNG00650)
0.629367		163_4.seq.047_start:135742_end:136072_strand_-_202
0.63005	CNA01050	sorbitol dehydrogenase (CNA01050)
0.63025	CNI04420	hypothetical protein (CNI04420)
0.632912	CNA00880	ITR1 (CNA00880)
0.636587	CNN01350	hypothetical protein (CNN01350)
0.638537	CNB01470	hypothetical protein (CNB01470)
0.64215		166_3.seq.176_start:444754_end:445972_strand_-_323
0.646767		167_1.seq.124_start:327731_end:329058_strand_+_62
0.651463	CNG03920	hypothetical protein (CNG03920)
0.653637	CND00780	hypothetical protein (CND00780)
0.656225	CNC02500	ATPase (CNC02500)
0.657614	CNG03580	hypothetical protein (CNG03580)
0.658537	CNC02840	hypothetical protein (CNC02840)
0.65915	CNG00690	trehalase precursor (CNG00690)
0.664262	CNG01600	GDP-mannose transporter (CNG01600)
0.665388	CNC03000	hypothetical protein (CNC03000)
0.66555	CNJ00900	enoyl reductase (CNJ00900)
0.6656	CNF03350	hypothetical protein (CNF03350)
0.666025	CNN00910	nucleolar protein (CNN00910)
0.666167	CNN02150	hypothetical protein (CNN02150)
0.666471	CNA06640	Pre-mRNA splicing factor RNA helicase PRP28 (CNA06640)
0.66765	CNK00770	hypothetical protein (CNK00770)
0.66785	CNC03400	hypothetical protein (CNC03400)
0.668275	CNG00650	hypothetical protein (CNG00650)
0.670362	CNC06120	hypothetical protein (CNC06120)
0.675586	CNA07070	dityrosine transporter (CNA07070)
0.6761	CNH03610	proteasome subunit alpha type 3 (CNH03610)
0.67705	CNC03870	hypothetical protein (CNC03870)
0.68015	CNF03860	mitochondrion protein (CNF03860)
0.681043	CNB05140	ATPase (CNB05140)
0.681771	CNN02360	hypothetical protein (CNN02360)
0.682775	CND01430	chromatin binding protein (CND01430)
0.682987	CNL05350	Phospholipase A-2-activating protein (CNL05350)
0.686063	CNE04640	hypothetical protein (CNE04640)
0.68964	CNE00720	hypothetical protein (CNE00720)
0.692271	CNF00180	hypothetical protein (CNF00180)
0.692837	CNF00050	phosphoglycerate dehydrogenase (CNF00050)
0.692913	CNH03430	hypothetical protein (CNH03430)
0.698725	CNN01350	hypothetical protein (CNN01350)
0.698937	CNG04710	hypothetical protein (CNG04710)
0.702963	CND05020	adenine phosphoribosyltransferase (CND05020)
0.703443	CNK00080	lipid metabolism-related protein (CNK00080)
0.711738	CNN01280	hypothetical protein (CNN01280)
0.7122		163_1.seq.114_start:298030_end:298877_strand_+_70
0.7195	CNJ01570	hypothetical protein (CNJ01570)
0.71955	CNB04740	hypothetical protein (CNB04740)
0.7219	CNB00020	hypothetical protein (CNB00020)
0.73095	CNJ02050	S-adenosylmethionine-dependent methyltransferase, putative (CNJ02050)
0.737925	CNJ02410	hypothetical protein (CNJ02410)
0.73795		167_3.seq.112_start:294596_end:296008_strand_+_460
0.7394	CNH01100	NADPH dehydrogenase (CNH01100)
0.741925	CNE04380	hypothetical protein (CNE04380)
0.742375	CNE00870	endoplasmic reticulum protein (CNE00870)
0.747025	CNC02760	glyoxylate reductase (CNC02760)
0.751083	CNF02750	hypothetical protein (CNF02750)
0.752862	CNI03840	cell division control protein (CNI03840)
0.7536	CNF00460	alpha-glucoside transport-related protein (CNF00460)
0.754025	CNI02610	hypothetical protein (CNI02610)
0.754663	CNI03420	hypothetical protein (CNI03420)
0.756443	CNE00510	DNA repair protein rad16 (CNE00510)
0.75735	CNK03140	Sulfide:quinone oxidoreductase, mitochondrial precursor (CNK03140)
0.758629	CNA04310	3-isopropylmalate dehydrogenase (CNA04310)
0.761883	CNA07300	enoyl reductase (CNA07300)
0.763962	CNK02620	ATP-dependent protein binding protein (CNK02620)
0.771225	CNF02360	hypothetical protein (CNF02360)
0.774114	CNF04940	hypothetical protein (CNF04940)
0.77805	CNL05340	riken protein (CNL05340)
0.778188	CNK01300	hypothetical protein (CNK01300)
0.782537	CNA05130	hypothetical protein (CNA05130)
0.785038	CNF01080	hypothetical protein (CNF01080)
0.787013	CNE01550	hypothetical protein (CNE01550)
0.787633	CNI02790	vacuole protein (CNI02790)
0.7885	CND00970	hypothetical protein (CND00970)
0.789817	CNE02260	hypothetical protein (CNE02260)
0.79005	CNK01260	hypothetical protein (CNK01260)
0.795075	CNC04510	hypothetical protein (CNC04510)
0.79545	CNE00510	DNA repair protein rad16 (CNE00510)
0.796583	CNN02460	retrotransposable element slacs 132 kda protein (CNN02460)
0.798787	CNN02350	hypothetical protein (CNN02350)
0.79975	CNF02560	multidrug resistance protein fnx1 (CNF02560)
0.80148	CNH02500	hypothetical protein (CNH02500)
0.802212	CNJ01000	endopeptidase (CNJ01000)
0.803925		168_2.seq.061_start:152130_end:152661_strand_-_2
0.806275	CNK03000	ubiquinone metabolism-related protein (CNK03000)
0.810063	CNM01760	endopeptidase (CNM01760)
0.81495	CNA03730	proteasome subunit beta type 3 (CNA03730)
0.817037	CNB02190	26s proteasome non-atpase regulatory subunit 8 C361
0.819575	CNK01290	hypothetical protein (CNK01290)
0.829533	CNE00490	hypothetical protein (CNE00490)
0.837588		177_1.seq.044_start:113974_end:114602_strand_-_105
0.840137	CNB04960	hypothetical protein (CNB04960)
0.840825	CNN00870	endopeptidase (CNN00870)
0.844463	CNC06900	hypothetical protein (CNC06900)
0.846113	CNA00350	proteasome regulatory subunit 12 (CNA00350)
0.849788	CNC01160	hypothetical protein (CNC01160)
0.852263	CND00730	hypothetical protein (CND00730)
0.855825	CNI03330	O-methyltransferase (CNI03330)
0.858225	CNF00080	membrane protein (CNF00080)
0.860475	CNL05140	hypothetical protein (CNL05140)
0.860988	CNA03480	hypothetical protein (CNA03480)
0.863025	CNJ00950	pyruvate decarboxylase (CNJ00950)
0.865025	CNH03020	hypothetical protein (CNH03020)
0.86825		166_2.seq.081_start:219826_end:220378_strand_-_216
0.870613	CNG03550	endopeptidase (CNG03550)
0.871	CNF01260	thioredoxin-disulfide reductase (CNF01260)
0.8715	CNJ00130	endopeptidase (CNJ00130)
0.8725	CNA07090	ABC transporter (CNA07090)
0.873717	CNI01940	karyogamy-related protein (CNI01940)
0.875487	CNK00290	hypothetical protein (CNK00290)
0.878188	CNG03360	hypothetical protein (CNG03360)
0.879225	CNH03310	hypothetical protein (CNH03310)
0.880675	CNC03530	proteasome subunit, beta type, 7 (CNC03530)
0.88895	CNJ00310	hypothetical protein (CNJ00310)
0.890988	CNM02370	hypothetical protein (CNM02370)
0.891938	CNF01200	heme oxygenase 2 (CNF01200)
0.894038	CNB03070	hypothetical protein (CNB03070)
0.894962	CNB04280	20S proteasome subunit (CNB04280)
0.895875	CNE00980	coproporphyrinogen oxidase (CNE00980)
0.89745	CNJ03320	hypothetical protein (CNJ03320)
0.912975		171_3.seq.065_start:171650_end:172876_strand_-_269
0.914362	CNK01620	hypothetical protein (CNK01620)
0.91575	CNB04240	cytoplasm protein (CNB04240)
0.917813	CNF04400	hypothetical protein (CNF04400)
0.9188	CND06130	hypothetical protein (CND06130)
0.927275	CNB04850	hypothetical protein (CNB04850)
0.932013	CNE00100	hypothetical protein (CNE00100)
0.935743	CNE05250	enolase 1 (CNE05250)
0.936875	CNA04640	RPN10-like protein (CNA04640)
0.940225	CNI03330	O-methyltransferase (CNI03330)
0.944029	CNM02280	hypothetical protein (CNM02280)
0.945512	CNL05140	hypothetical protein (CNL05140)
0.94838	CNE00050	hypothetical protein (CNE00050)
0.95	CNM02510	hypothetical protein (CNM02510)
0.959033	CNA02010	hypothetical protein (CNA02010)
0.962938	CNC05980	nucleus protein (CNC05980)
0.963612	CNK01620	hypothetical protein (CNK01620)
0.969287	CNF01860	proteasome subunit alpha type 4 (CNF01860)
0.971738	CNF02080	proteasome component pts1 (CNF02080)
0.972862	CNB05540	proteasome subunit alpha type 1 (CNB05540)
0.97918	CNG03340	hypothetical protein (CNG03340)
0.988938	CND01740	ceramidase (CND01740)
0.993275	CNM00910	delayed-type hypersensitivity antigen - related (CNM00910)
0.994912	CNE02740	hypothetical protein (CNE02740)
0.995433	CNJ01450	hypothetical protein (CNJ01450)
0.9958	CNH03020	hypothetical protein (CNH03020)
0.996237	CNB03930	endopeptidase (CNB03930)
0.997071	CNA06320	hypothetical protein (CNA06320)
0.998771	CNJ03290	ATPase (CNJ03290)
1.00232	CNC03290	tetracycline efflux protein (CNC03290)
1.01321	CNH03020	hypothetical protein (CNH03020)
1.01347	CNL06690	hypothetical protein (CNL06690)
1.01604	CNL05850	hypothetical protein (CNL05850)
1.02036	CNE03260	transcriptional activator (CNE03260)
1.02624	CNC02370	ER-associated protein catabolism-related protein, putative (CNC02370)
1.02635	CND01870	hypothetical protein (CND01870)
1.02819	CNF03930	glycogen metabolism-related protein (CNF03930)
1.03275	CNJ03400	hexose transport-related protein (CNJ03400)
1.0375	CNC05700	high-affinity iron permease CaFTR1 (CNC05700)
1.04831	CNC04990	proteasome subunit beta type 2 (CNC04990)
1.0491	CNA05010	C-5 sterol desaturase (CNA05010)
1.05599	CND03730	hypothetical protein (CND03730)
1.05777	CNM01550	endopeptidase (CNM01550)
1.06235	CNE03020	endopeptidase (CNE03020)
1.07129	CNK02950	endopeptidase (CNK02950)
1.0726	CNF00220	hypothetical protein (CNF00220)
1.07656	CNH01360	proteasome subunit alpha type 5 (CNH01360)
1.07771	CNH03020	hypothetical protein (CNH03020)
1.07774	CND04320	chaperone (CND04320)
1.0792	CNA00530	hypothetical protein (CNA00530)
1.07967	CNJ02750	MMS2 (CNJ02750)
1.0817	CNM00950	aspartate aminotransferase mitochondrial precursor (CNM00950)
1.08432	CNE05250	enolase 1 (CNE05250)
1.08628	CNA07500	uv excision repair protein rhp23 (CNA07500)
1.10309	CND01660	hypothetical protein (CND01660)
1.10657	CNG04640	hypothetical protein (CNG04640)
1.11251	CNJ00290	hypothetical protein (CNJ00290)
1.11523	CNC00200	hypothetical protein (CNC00200)
1.1175	CNL06570	ubiquitin fusion-degradation 1-like protein (CNL06570)
1.12304	CND04470	hypothetical protein (CND04470)
1.12387	CNH03650	hypothetical protein (CNH03650)
1.12722	CNA00230	hypothetical protein (CNA00230)
1.13075	CNC02680	hypothetical protein (CNC02680)
1.13318	CNM00370	Aryl-alcohol dehydrogenase (CNM00370)
1.13731	CNB04620	hypothetical protein (CNB04620)
1.14957	CNE03270	ubiquitin conjugating enzyme (CNE03270)
1.15368	CNH01360	proteasome subunit alpha type 5 (CNH01360)
1.16256	CND03730	hypothetical protein (CND03730)
1.16405	CNK02300	hypothetical protein (CNK02300)
1.16582	CNB01680	hypothetical protein (CNB01680)
1.1674	CNE00100	hypothetical protein (CNE00100)
1.16775	CNA02100	multidrug resistance protein (CNA02100)
1.17381	CNC05690	ferroxidase (CNC05690)
1.17991	CNA00850	hypothetical protein (CNA00850)
1.18702	CNF03530	glycogen phosphorylase (CNF03530)
1.18906	CNG04540	ubiquitin carboxyl-terminal hydrolase 6 (CNG04540)
1.18946	CNA05880	cytoplasm protein (CNA05880)
1.19196	CNH00780	hypothetical protein (CNH00780)
1.20655	CNH00780	hypothetical protein (CNH00780)
1.2241	CNF00600	trehalose transport-related protein (CNF00600)
1.24521	CND01320	electron transporter (CND01320)
1.26608	CNL06410	hypothetical protein (CNL06410)
1.2958	CNG00370	hypothetical protein (CNG00370)
1.30981	CNG00370	hypothetical protein (CNG00370)
1.31876	CNJ01450	hypothetical protein (CNJ01450)
1.32006	CNI00990	hypothetical protein (CNI00990)
1.32275	CNM02600	hypothetical protein (CNM02600)
1.32474	CNE04320	phosphatidylinositol transporter (CNE04320)
1.32832	CNH02420	hypothetical protein (CNH02420)
1.33965	CNE03540	D-lactaldehyde dehydrogenase (CNE03540)
1.34935	CNA00360	hypothetical protein (CNA00360)
1.35211	CNI04380	glutathione S-transferase (CNI04380)
1.36599	CNH00540	galactose transporter (CNH00540)
1.36886	CNA00360	hypothetical protein (CNA00360)
1.36991	CNK02010	proteolysis and peptidolysis-related protein (CNK02010)
1.37361	CNJ01610	hypothetical protein (CNJ01610)
1.37589	CNL03790	hypothetical protein (CNL03790)
1.38199	CNJ03440	hypothetical protein (CNJ03440)
1.40564	CNB00690	hypothetical protein (CNB00690)
1.40887	CND06110	squalene monooxygenase (CND06110)
1.42013	CNF01170	hypothetical protein (CNF01170)
1.43193	CNA07310	hypothetical protein (CNA07310)
1.43439	CND02280	oxidoreductase (CND02280)
1.45095	CNJ03440	hypothetical protein (CNJ03440)
1.46052	CNF03580	hypothetical protein (CNF03580)
1.46129	CNA07060	iron ion homeostasis-related protein (CNA07060)
1.4716	CNM00090	glycoprotein (CNM00090)
1.4775	CNG00950	metalloreductase (CNG00950)
1.48408	CNA04020	nucleus protein (CNA04020)
1.49061	CNC02510	beta-glucosidase (CNC02510)
1.5455	CNA04360	hypothetical protein (CNA04360)
1.55264	CNA06340	hypothetical protein (CNA06340)
1.55668	CND02380	hypothetical protein (CND02380)
1.56913	CNC02410	C-4 methyl sterol oxidase (CNC02410)
1.5792	CNN00340	hypothetical protein (CNN00340)
1.584	CNN01150	hypothetical protein (CNN01150)
1.60307	CNL06700	hypothetical protein (CNL06700)
1.62209	CNG02460	cytoplasm protein (CNG02460)
1.62753	CNA05000	hypothetical protein (CNA05000)
1.65643	CNF00980	hypothetical protein (CNF00980)
1.67368	CND06020	hypothetical protein (CND06020)
1.67644	CNB00400	hypothetical protein (CNB00400)
1.69155	CNN00340	hypothetical protein (CNN00340)
1.71204	CNN00540	hypothetical protein (CNN00540)
1.71325	CND04560	hypothetical protein (CND04560)
1.7231	CNB05750	racemase (CNB05750)
1.72418	CND04560	hypothetical protein (CND04560)
1.75939	CND00720	protein (CND00720)
1.77788	CNC00890	hypothetical protein (CNC00890)
1.78676	CNB00400	hypothetical protein (CNB00400)
1.80925	CNA04340	mitochondrion protein (CNA04340)
1.81104	CNA03990	hypothetical protein (CNA03990)
1.8124	CNE00390	multidrug transporter (CNE00390)
1.81691	CNE00390	multidrug transporter (CNE00390)
1.84722	CNE00390	multidrug transporter (CNE00390)
1.86413	CNN01560	hypothetical protein (CNN01560)
1.88244	CND06030	hypothetical protein (CND06030)
1.90059	CNA03540	hypothetical protein (CNA03540)
1.91393	CNG00110	ferric-chelate reductase (CNG00110)
1.93881	CNG01480	hexose transport-related protein (CNG01480)
1.94234	CNG00110	ferric-chelate reductase (CNG00110)
1.94375	CND06030	hypothetical protein (CND06030)
1.94406	CNK02050	hypothetical protein (CNK02050)
1.94447	CNB03180	hypothetical protein (CNB03180)
1.96715	CNA03960	glyoxal oxidase precursor (CNA03960)
1.97679	CNA01420	oxidoreductase (CNA01420)
1.98178	CNJ01180	stearoyl-CoA 9-desaturase (CNJ01180)
1.98954	CNA03960	glyoxal oxidase precursor (CNA03960)
2.02135	CNJ00930	hypothetical protein (CNJ00930)
2.03552	CNK00180	L-serine ammonia-lyase (CNK00180)
2.06019	CNI00360	oxidoreductase (CNI00360)
2.10199	CNM02430	hypothetical protein (CNM02430)
2.1056	CND03600	hypothetical protein (CND03600)
2.24598	CNG00350	opsin 1 (CNG00350)
2.29266	CNK00680	oxidoreductase (CNK00680)
2.3751	CNB05100	hypothetical protein (CNB05100)
2.39343	CNC06220	glycerate-and formate-dehydrogenase (CNC06220)
2.40966	CNG00110	ferric-chelate reductase (CNG00110)
2.43921	CNG01100	thioredoxin-dependent peroxide reductase (CNG01100)
2.47721	CNH01390	hypothetical protein (CNH01390)
2.58329	CNB03640	oxidoreductase (CNB03640)
2.61527	CNE02820	hypothetical protein (CNE02820)
2.62458	CNC02930	hypothetical protein (CNC02930)
2.68368	CNN00330	hypothetical protein (CNN00330)
2.71295	CNC02930	hypothetical protein (CNC02930)
2.71655	CNM02420	acidic laccase (CNM02420)
2.71665	CNK01890	hypothetical protein (CNK01890)
2.74104	CNK00070	phosphoketolase (CNK00070)
2.82594		167_1.seq.022_start:52491_end:53762_strand_-_480
3.09198	CNA07920	siderochrome-iron (ferrioxamine) uptake transporter, putative (CNA07920)
3.10995		162_1.seq.004_start:8997_end:9664_strand_+_69
3.14235	CNI00030	hypothetical protein (CNI00030)
3.23231	CNH00380	integral to membrane protein (CNH00380)
3.26115	CNH03490	hypothetical protein (CNH03490)
3.35156	CNG00600	mannitol-1-phosphate dehydrogenase (CNG00600)
3.4635	CNI02360	NADPH dehydrogenase 2 (CNI02360)
3.4984	CNG00600	mannitol-1-phosphate dehydrogenase (CNG00600)
3.5109	CNC01660	cytokine inducing-glycoprotein (CNC01660)
3.66274	CNE04530	siderochrome-iron transporter (CNE04530)
3.8196	CNB02410	hypothetical protein (CNB02410)
4.60902	CNM02060	hypothetical protein (CNM02060)
List contains all functionally annotated, statistically significant genes identified by SAM
with their expression in wild type without CoCl2
a. Data are presented as the average changes in expression of genes in wild type with 0.6mM CoCl2 compared
b. Descriptions were obtained from NCBI database (http://www.ncbi.nlm.nih.gov/)
